# Supplementary material for: (S)-2-[(S,E)-4-(4-Chloro­phen­yl)-1-nitro­but-3-en-2-yl]cyclo­hexa­none
Source: Acta Crystallogr Sect E Struct Rep Online. 2009 Jul 29;65(Pt 8):o2023. doi: 10.1107/S1600536809029213 (PMC2977405; doi:10.1107/S1600536809029213)
Supplement: Supplementary file 1 [file e-65-o2023-sup1.cif]

##############################################################################
###                                                                        ###
###        Electronic paper (Acta Crystallographica Section E)             ###
###                                                                        ###
##############################################################################
#                                                                            #
# This CIF contains the data in a paper accepted for publication in Acta     #
# Crystallographica Section E. It conforms to the requirements of Notes      #
# for Authors for Section E, and has been peer reviewed under the auspices   #
# of the IUCr Commission on Journals.                                        #
#                                                                            #
# Full details of the Crystallographic Information File format               #
# are given in the paper "The Crystallographic Information File (CIF):       #
# a New Standard Archive File for Crystallography" by S. R. Hall, F. H.      #
# Allen and I. D. Brown [Acta Cryst. (1991), A47, 655-685].                  #
#                                                                            #
# The current version of the core CIF dictionary is obtainable from          #
# ftp://ftp.iucr.org/pub/cif_core.dic. The current version number is 2.4.    #
#                                                                            #
# Software is freely available for graphical display of the structure(s) in  #
# this CIF.  For information consult the CIF home page http://www.iucr.org/  #
# cif/home.html                                                              #
#                                                                            #
# This file may be used for bona fide research purposes within the           #
# scientific community so long as proper attribution is given to the journal # 
# article from which it was obtained.                                        #
#                                                                            #
##############################################################################
                                             
data_global
_audit_creation_method     'by CrystalStructure 3.7.0'
_journal_date_recd_electronic     2009-07-11
_journal_date_accepted     2009-07-23
_journal_name_full     'Acta Crystallographica, Section E'
_journal_year     2009
_journal_volume     65
_journal_issue      8
_journal_page_first     o2023
_journal_page_last     o2023
_journal_paper_category     QO
_journal_coeditor_code     BX2224
_publ_contact_author_name     'Dr. Shuping Luo'
_publ_contact_author_address
;
State Key Laboratory Breeding Base of Green Chemistry-Synthesis Technology
Zhejiang University of Technology
Hangzhou
310014
People's Republic of China
;
_publ_contact_author_email     'boyzb@163.com'
_publ_contact_author_fax     '86 571 88320066'
_publ_contact_author_phone     '86 571 88320609'
_publ_section_title
;\
(<i>S</i>)-2-[(<i>S</i>,<i>E</i>)-4-(4-Chlorophenyl)-1-nitrobut-3-en-2-yl]\
cyclohexanone
;
loop_
    _publ_author_name
    _publ_author_address
    'Zhaobo Li'
;
State Key Laboratory Breeding Base of Green Chemistry-Synthesis Technology
Zhejiang University of Technology
Hangzhou 310014
People's Republic of China
;
    'Yi Guo'
;
State Key Laboratory Breeding Base of Green Chemistry-Synthesis Technology
Zhejiang University of Technology
Hangzhou 310014
People's Republic of China
;
    'Bailin Li'
;
Department of Pharmaceutical and Chemical Engineering
Taizhou College
Linhai
Zhejiang 317000
People's Republic of China
;
    'Shuping Luo'
;
State Key Laboratory Breeding Base of Green Chemistry-Synthesis Technology
Zhejiang University of Technology
Hangzhou 310014
People's Republic of China
;
data_I
_chemical_formula_moiety     'C16 H18 Cl N O3'
_chemical_formula_sum     'C16 H18 Cl N O3'
_chemical_formula_iupac     'C16 H18 Cl N O3'
_chemical_formula_weight     307.78
_chemical_melting_point     ?
_symmetry_cell_setting     orthorhombic
_symmetry_space_group_name_H-M     'P 21 21 21'
_symmetry_space_group_name_Hall     'P 2ac 2ab'
loop_
    _symmetry_equiv_pos_site_id
    _symmetry_equiv_pos_as_xyz
    1 '+X,+Y,+Z'
    2 '1/2+X,1/2-Y,-Z'
    3 '-X,1/2+Y,1/2-Z'
    4 '1/2-X,-Y,1/2+Z'
_cell_length_a     5.5300(3)
_cell_length_b     8.5175(6)
_cell_length_c     34.0903(18)
_cell_angle_alpha     90.0000
_cell_angle_beta     90.0000
_cell_angle_gamma     90.0000
_cell_volume     1605.71(17)
_cell_formula_units_Z     4
_cell_measurement_reflns_used     9533
_cell_measurement_theta_min     3.0
_cell_measurement_theta_max     27.4
_cell_measurement_temperature     296.0(10)
_exptl_crystal_description     'chunk'
_exptl_crystal_colour     'colourless'
_exptl_crystal_size_max     0.48
_exptl_crystal_size_mid     0.32
_exptl_crystal_size_min     0.28
_exptl_crystal_density_diffrn     1.273
_exptl_crystal_density_meas     ?
_exptl_crystal_density_method     'not measured'
_exptl_crystal_F_000     648.00
_exptl_absorpt_coefficient_mu     0.246
_exptl_absorpt_correction_type     multi-scan
_exptl_absorpt_process_details     '(ABSCOR; Higashi, 1995)'
_exptl_absorpt_correction_T_min     0.879
_exptl_absorpt_correction_T_max     0.933
_diffrn_radiation_type     'Mo K\a'
_diffrn_radiation_wavelength     0.71075
_diffrn_measurement_device_type     'Rigaku R-AXIS RAPID'
_diffrn_measurement_method     \w
_diffrn_detector_area_resol_mean     10.00
_diffrn_reflns_number     15644
_diffrn_reflns_av_R_equivalents     0.034
_diffrn_reflns_theta_max     27.43
_diffrn_reflns_theta_full     27.43
_diffrn_measured_fraction_theta_max     0.998
_diffrn_measured_fraction_theta_full     0.998
_diffrn_reflns_limit_h_min     -7
_diffrn_reflns_limit_h_max     6
_diffrn_reflns_limit_k_min     -11
_diffrn_reflns_limit_k_max     11
_diffrn_reflns_limit_l_min     -43
_diffrn_reflns_limit_l_max     44
_refine_special_details
;
Refinement using all reflections. The weighted <i>R</i>-factor (<i>wR</i>) and
goodness of fit (<i>S</i>) are based on <i>F</i>^2^. <i>R</i>-factor (gt) are
based on <i>F</i>. The threshold expression of <i>F</i>^2^ > 2.0
\s(<i>F</i>^2^) is used only for calculating <i>R</i>-factor (gt).
;
_reflns_number_total     2148
_reflns_number_gt     1391
_reflns_threshold_expression     F^2^>2\s(F^2^)
_refine_ls_structure_factor_coef     Fsqd
_refine_ls_R_factor_gt     0.0436
_refine_ls_wR_factor_ref     0.1238
_refine_ls_goodness_of_fit_ref     1.000
_refine_ls_number_reflns     2148
_refine_ls_number_parameters     192
_refine_ls_hydrogen_treatment     constr
_refine_ls_weighting_scheme     calc
_refine_ls_weighting_details
                'w = 1/[\s^2^(Fo^2^)+(0.032P)^2^+1.2P] where P=(Fo^2^+2Fc^2^)/3'
_refine_ls_shift/su_max     0.0010
_refine_diff_density_max     0.22
_refine_diff_density_min     -0.27
_refine_ls_extinction_method     'SHELXL97 (Sheldrick, 2008)'
_refine_ls_extinction_coef     0.027(2)
_refine_ls_abs_structure_details     'Flack (1983), 1486 Friedel pairs'
_refine_ls_abs_structure_Flack     0.27(18)
loop_
    _atom_type_symbol
    _atom_type_description
    _atom_type_scat_dispersion_real
    _atom_type_scat_dispersion_imag
    _atom_type_scat_source
    'C' 'C' 0.003 0.002
;
International Tables for Crystallography
(1992, Vol. C, Tables 4.2.6.8 and 6.1.1.4)
;
    'H' 'H' 0.000 0.000
;
International Tables for Crystallography
(1992, Vol. C, Table 6.1.1.4)
;
    'O' 'O' 0.011 0.006
;
International Tables for Crystallography
(1992, Vol. C, Tables 4.2.6.8 and 6.1.1.4)
;
    'N' 'N' 0.006 0.003
;
International Tables for Crystallography
(1992, Vol. C, Tables 4.2.6.8 and 6.1.1.4)
;
    'Cl' 'Cl' 0.148 0.159
;
International Tables for Crystallography
(1992, Vol. C, Tables 4.2.6.8 and 6.1.1.4)
;
_computing_data_collection     'PROCESS-AUTO (Rigaku, 2006)'
_computing_cell_refinement     'PROCESS-AUTO (Rigaku, 2006)'
_computing_data_reduction     'CrystalStructure (Rigaku Americas, 2007)'
_computing_structure_solution     'SIR97 (Altomare <i>et al.</i>,  1999)'
_computing_structure_refinement     'SHELXL97 (Sheldrick, 2008)'
_computing_molecular_graphics     'ORTEP-3 for windows (Farrugia, 1997)'
_computing_publication_material     'CrystalStructure (Rigaku Americas, 2007)'
loop_
    _atom_site_type_symbol
    _atom_site_label
    _atom_site_fract_x
    _atom_site_fract_y
    _atom_site_fract_z
    _atom_site_U_iso_or_equiv
    _atom_site_adp_type
    _atom_site_calc_flag
    _atom_site_refinement_flags
    _atom_site_occupancy
    _atom_site_disorder_assembly
    _atom_site_disorder_group
    Cl Cl1 0.6163(3) 0.6280(2) 1.07164(3) 0.1211(6) Uani d . 1.00 . .
    O O1 0.9458(5) 0.1436(3) 0.77121(8) 0.0735(8) Uani d . 1.00 . .
    O O2 1.2699(5) 0.5169(4) 0.83637(10) 0.0841(9) Uani d . 1.00 . .
    O O3 0.9882(6) 0.6855(3) 0.84395(12) 0.1019(12) Uani d . 1.00 . .
    N N1 1.0607(6) 0.5581(4) 0.83299(10) 0.0633(8) Uani d . 1.00 . .
    C C1 0.8554(6) 0.3047(4) 0.84336(9) 0.0497(8) Uani d . 1.00 . .
    C C2 0.6749(6) 0.1873(4) 0.82559(9) 0.0486(7) Uani d . 1.00 . .
    C C3 0.6291(9) 0.0456(4) 0.85244(10) 0.0705(12) Uani d . 1.00 . .
    C C4 0.4412(9) -0.0647(5) 0.83580(12) 0.0801(13) Uani d . 1.00 . .
    C C5 0.5077(9) -0.1218(5) 0.79532(12) 0.0764(12) Uani d . 1.00 . .
    C C6 0.5632(7) 0.0143(4) 0.76796(10) 0.0643(10) Uani d . 1.00 . .
    C C7 0.7474(7) 0.1200(4) 0.78612(10) 0.0532(8) Uani d . 1.00 . .
    C C8 0.8838(7) 0.4463(4) 0.81622(10) 0.0562(9) Uani d . 1.00 . .
    C C9 0.7707(7) 0.3624(4) 0.88279(9) 0.0552(8) Uani d . 1.00 . .
    C C10 0.8919(7) 0.3590(4) 0.91561(10) 0.0601(9) Uani d . 1.00 . .
    C C11 0.8194(7) 0.4250(4) 0.95375(10) 0.0596(9) Uani d . 1.00 . .
    C C12 0.6144(9) 0.5173(5) 0.95838(12) 0.0754(12) Uani d . 1.00 . .
    C C13 0.5508(9) 0.5783(5) 0.99460(12) 0.0809(13) Uani d . 1.00 . .
    C C14 0.6932(9) 0.5491(5) 1.02636(12) 0.0754(12) Uani d . 1.00 . .
    C C15 0.8973(10) 0.4591(6) 1.02286(12) 0.0837(14) Uani d . 1.00 . .
    C C16 0.9577(8) 0.3972(5) 0.98675(11) 0.0726(12) Uani d . 1.00 . .
    H H1 1.0127 0.2531 0.8464 0.060 Uiso c R 1.00 . .
    H H2 0.5206 0.2421 0.8221 0.058 Uiso c R 1.00 . .
    H H9 0.6159 0.4048 0.8839 0.066 Uiso c R 1.00 . .
    H H10 1.0415 0.3092 0.9148 0.072 Uiso c R 1.00 . .
    H H12 0.5177 0.5386 0.9367 0.090 Uiso c R 1.00 . .
    H H13 0.4118 0.6389 0.9972 0.097 Uiso c R 1.00 . .
    H H15 0.9943 0.4398 1.0446 0.100 Uiso c R 1.00 . .
    H H16 1.0952 0.3350 0.9846 0.087 Uiso c R 1.00 . .
    H H31 0.7795 -0.0114 0.8558 0.085 Uiso c R 1.00 . .
    H H32 0.5737 0.0833 0.8777 0.085 Uiso c R 1.00 . .
    H H41 0.4259 -0.1546 0.8531 0.096 Uiso c R 1.00 . .
    H H42 0.2875 -0.0101 0.8344 0.096 Uiso c R 1.00 . .
    H H51 0.3737 -0.1816 0.7847 0.092 Uiso c R 1.00 . .
    H H52 0.6493 -0.1886 0.7972 0.092 Uiso c R 1.00 . .
    H H61 0.6255 -0.0263 0.7434 0.077 Uiso c R 1.00 . .
    H H62 0.4162 0.0732 0.7631 0.077 Uiso c R 1.00 . .
    H H81 0.9403 0.4111 0.7908 0.067 Uiso c R 1.00 . .
    H H82 0.7287 0.4981 0.8133 0.067 Uiso c R 1.00 . .
loop_
    _atom_site_aniso_label
    _atom_site_aniso_U_11
    _atom_site_aniso_U_22
    _atom_site_aniso_U_33
    _atom_site_aniso_U_12
    _atom_site_aniso_U_13
    _atom_site_aniso_U_23
    Cl1 0.1546(14) 0.1453(13) 0.0635(6) -0.0040(13) 0.0179(8) -0.0299(7)
    O1 0.0658(17) 0.0833(19) 0.0716(16) -0.0074(17) 0.0162(14) -0.0129(15)
    O2 0.0494(16) 0.086(2) 0.117(2) -0.0064(16) -0.0101(17) 0.006(2)
    O3 0.087(2) 0.0605(17) 0.158(3) -0.005(2) -0.018(2) -0.023(2)
    N1 0.0585(19) 0.0535(18) 0.078(2) -0.0089(18) -0.0045(18) 0.0029(17)
    C1 0.0521(19) 0.0498(18) 0.0472(16) -0.0037(18) -0.0020(16) -0.0009(15)
    C2 0.0516(18) 0.0480(18) 0.0462(15) -0.0035(17) 0.0013(15) -0.0015(14)
    C3 0.101(3) 0.061(2) 0.0486(18) -0.032(2) 0.001(2) 0.0005(17)
    C4 0.109(3) 0.067(2) 0.064(2) -0.037(2)  0.000(2) -0.003(2)
    C5 0.095(3) 0.058(2) 0.076(2) -0.010(2) -0.009(2) -0.009(2)
    C6 0.072(2) 0.068(2) 0.0534(19) -0.009(2) -0.0023(19) -0.0126(18)
    C7 0.057(2) 0.053(2) 0.0501(17) 0.0003(19) -0.0022(17) -0.0014(16)
    C8 0.060(2) 0.050(2) 0.0583(19) -0.014(2) -0.0097(18) 0.0038(16)
    C9 0.058(2) 0.055(2) 0.0526(17) -0.0046(19) -0.0029(17) -0.0023(17)
    C10 0.063(2) 0.064(2) 0.0537(18) 0.005(2) -0.0053(18) -0.0025(17)
    C11 0.064(2) 0.060(2) 0.0547(19) -0.005(2) -0.0032(18) -0.0040(17)
    C12 0.079(2) 0.089(3) 0.058(2) 0.010(2) -0.006(2) -0.006(2)
    C13 0.085(3) 0.089(3) 0.069(2) 0.014(3) 0.002(2) -0.012(2)
    C14 0.090(3) 0.079(2) 0.058(2) -0.012(3) 0.006(2) -0.007(2)
    C15 0.097(3) 0.101(3) 0.053(2) -0.006(3) -0.011(2) -0.005(2)
    C16 0.075(2) 0.085(3) 0.059(2) 0.004(2) -0.011(2) -0.003(2)
_geom_special_details
;
ENTER SPECIAL DETAILS OF THE MOLECULAR GEOMETRY
;
loop_
    _geom_bond_atom_site_label_1
    _geom_bond_atom_site_label_2
    _geom_bond_site_symmetry_1
    _geom_bond_site_symmetry_2
    _geom_bond_distance
    _geom_bond_publ_flag
    Cl1 C14 . . 1.736(4) ?
    O1 C7 . . 1.226(4) ?
    O2 N1 . . 1.214(4) ?
    O3 N1 . . 1.216(4) ?
    N1 C8 . . 1.480(5) ?
    C1 C2 . . 1.537(4) ?
    C1 C8 . . 1.528(4) ?
    C1 C9 . . 1.506(4) ?
    C2 C3 . . 1.536(5) ?
    C2 C7 . . 1.516(4) ?
    C3 C4 . . 1.512(6) ?
    C4 C5 . . 1.509(5) ?
    C5 C6 . . 1.519(5) ?
    C6 C7 . . 1.494(5) ?
    C9 C10 . . 1.305(4) ?
    C10 C11 . . 1.472(5) ?
    C11 C12 . . 1.389(6) ?
    C11 C16 . . 1.381(5) ?
    C12 C13 . . 1.385(6) ?
    C13 C14 . . 1.362(6) ?
    C14 C15 . . 1.370(7) ?
    C15 C16 . . 1.380(5) ?
    C1 H1 . . 0.980 ?
    C2 H2 . . 0.980 ?
    C3 H31 . . 0.970 ?
    C3 H32 . . 0.970 ?
    C4 H41 . . 0.970 ?
    C4 H42 . . 0.970 ?
    C5 H51 . . 0.970 ?
    C5 H52 . . 0.970 ?
    C6 H61 . . 0.970 ?
    C6 H62 . . 0.970 ?
    C8 H81 . . 0.970 ?
    C8 H82 . . 0.970 ?
    C9 H9 . . 0.930 ?
    C10 H10 . . 0.930 ?
    C12 H12 . . 0.930 ?
    C13 H13 . . 0.930 ?
    C15 H15 . . 0.930 ?
    C16 H16 . . 0.930 ?
loop_
    _geom_angle_atom_site_label_1
    _geom_angle_atom_site_label_2
    _geom_angle_atom_site_label_3
    _geom_angle_site_symmetry_1
    _geom_angle_site_symmetry_2
    _geom_angle_site_symmetry_3
    _geom_angle
    _geom_angle_publ_flag
    O2 N1 O3 . . . 122.9(3) ?
    O2 N1 C8 . . . 118.7(3) ?
    O3 N1 C8 . . . 118.4(3) ?
    C2 C1 C8 . . . 110.0(2) ?
    C2 C1 C9 . . . 111.2(2) ?
    C8 C1 C9 . . . 108.3(2) ?
    C1 C2 C3 . . . 112.5(2) ?
    C1 C2 C7 . . . 115.1(2) ?
    C3 C2 C7 . . . 106.0(2) ?
    C2 C3 C4 . . . 112.2(3) ?
    C3 C4 C5 . . . 112.1(3) ?
    C4 C5 C6 . . . 111.4(3) ?
    C5 C6 C7 . . . 110.1(3) ?
    O1 C7 C2 . . . 122.9(3) ?
    O1 C7 C6 . . . 122.5(3) ?
    C2 C7 C6 . . . 114.5(3) ?
    N1 C8 C1 . . . 110.0(2) ?
    C1 C9 C10 . . . 126.8(3) ?
    C9 C10 C11 . . . 127.5(3) ?
    C10 C11 C12 . . . 122.6(3) ?
    C10 C11 C16 . . . 120.2(3) ?
    C12 C11 C16 . . . 117.2(3) ?
    C11 C12 C13 . . . 121.4(4) ?
    C12 C13 C14 . . . 119.6(4) ?
    Cl1 C14 C13 . . . 119.6(3) ?
    Cl1 C14 C15 . . . 119.7(3) ?
    C13 C14 C15 . . . 120.6(4) ?
    C14 C15 C16 . . . 119.4(4) ?
    C11 C16 C15 . . . 121.8(4) ?
    C2 C1 H1 . . . 109.1 ?
    C8 C1 H1 . . . 109.1 ?
    C9 C1 H1 . . . 109.1 ?
    C1 C2 H2 . . . 107.6 ?
    C3 C2 H2 . . . 107.6 ?
    C7 C2 H2 . . . 107.6 ?
    C2 C3 H31 . . . 108.8 ?
    C2 C3 H32 . . . 108.8 ?
    C4 C3 H31 . . . 108.8 ?
    C4 C3 H32 . . . 108.8 ?
    H31 C3 H32 . . . 109.5 ?
    C3 C4 H41 . . . 108.8 ?
    C3 C4 H42 . . . 108.8 ?
    C5 C4 H41 . . . 108.8 ?
    C5 C4 H42 . . . 108.8 ?
    H41 C4 H42 . . . 109.5 ?
    C4 C5 H51 . . . 109.0 ?
    C4 C5 H52 . . . 109.0 ?
    C6 C5 H51 . . . 109.0 ?
    C6 C5 H52 . . . 109.0 ?
    H51 C5 H52 . . . 109.5 ?
    C5 C6 H61 . . . 109.3 ?
    C5 C6 H62 . . . 109.3 ?
    C7 C6 H61 . . . 109.3 ?
    C7 C6 H62 . . . 109.3 ?
    H61 C6 H62 . . . 109.5 ?
    N1 C8 H81 . . . 109.3 ?
    N1 C8 H82 . . . 109.3 ?
    C1 C8 H81 . . . 109.3 ?
    C1 C8 H82 . . . 109.3 ?
    H81 C8 H82 . . . 109.5 ?
    C1 C9 H9 . . . 116.6 ?
    C10 C9 H9 . . . 116.6 ?
    C9 C10 H10 . . . 116.2 ?
    C11 C10 H10 . . . 116.2 ?
    C11 C12 H12 . . . 119.3 ?
    C13 C12 H12 . . . 119.3 ?
    C12 C13 H13 . . . 120.2 ?
    C14 C13 H13 . . . 120.2 ?
    C14 C15 H15 . . . 120.3 ?
    C16 C15 H15 . . . 120.3 ?
    C11 C16 H16 . . . 119.1 ?
    C15 C16 H16 . . . 119.1 ?
loop_
    _geom_torsion_atom_site_label_1
    _geom_torsion_atom_site_label_2
    _geom_torsion_atom_site_label_3
    _geom_torsion_atom_site_label_4
    _geom_torsion_site_symmetry_1
    _geom_torsion_site_symmetry_2
    _geom_torsion_site_symmetry_3
    _geom_torsion_site_symmetry_4
    _geom_torsion
    _geom_torsion_publ_flag
    O2 N1 C8 C1 . . . . 64.7(4) ?
    O3 N1 C8 C1 . . . . -112.9(3) ?
    C2 C1 C8 N1 . . . . -179.0(2) ?
    C8 C1 C2 C3 . . . . -177.3(3) ?
    C8 C1 C2 C7 . . . . 61.1(3) ?
    C2 C1 C9 C10 . . . . 126.2(4) ?
    C9 C1 C2 C3 . . . . -57.3(4) ?
    C9 C1 C2 C7 . . . . -178.8(2) ?
    C8 C1 C9 C10 . . . . -112.8(4) ?
    C9 C1 C8 N1 . . . . 59.2(3) ?
    C1 C2 C3 C4 . . . . 176.8(3) ?
    C1 C2 C7 O1 . . . . 7.5(5) ?
    C1 C2 C7 C6 . . . . -176.2(3) ?
    C3 C2 C7 O1 . . . . -117.6(4) ?
    C3 C2 C7 C6 . . . . 58.7(4) ?
    C7 C2 C3 C4 . . . . -56.6(4) ?
    C2 C3 C4 C5 . . . . 56.4(4) ?
    C3 C4 C5 C6 . . . . -52.9(5) ?
    C4 C5 C6 C7 . . . . 52.5(5) ?
    C5 C6 C7 O1 . . . . 118.3(4) ?
    C5 C6 C7 C2 . . . . -58.0(4) ?
    C1 C9 C10 C11 . . . . 175.2(3) ?
    C9 C10 C11 C12 . . . . -7.3(6) ?
    C9 C10 C11 C16 . . . . 173.2(4) ?
    C10 C11 C12 C13 . . . . -179.8(4) ?
    C10 C11 C16 C15 . . . . 179.0(4) ?
    C12 C11 C16 C15 . . . . -0.6(6) ?
    C16 C11 C12 C13 . . . . -0.2(6) ?
    C11 C12 C13 C14 . . . . 0.8(7) ?
    C12 C13 C14 Cl1 . . . . 179.0(3) ?
    C12 C13 C14 C15 . . . . -0.5(7) ?
    Cl1 C14 C15 C16 . . . . -179.8(3) ?
    C13 C14 C15 C16 . . . . -0.3(6) ?
    C14 C15 C16 C11 . . . . 0.8(7) ?
loop_
    _geom_hbond_atom_site_label_D
    _geom_hbond_atom_site_label_H
    _geom_hbond_atom_site_label_A
    _geom_hbond_site_symmetry_A
    _geom_hbond_distance_DH
    _geom_hbond_distance_HA
    _geom_hbond_distance_DA
    _geom_hbond_angle_DHA
    _geom_hbond_publ_flag
    C8 H81 O1 . 0.97 2.37 3.020(4) 124 y
