# Supplementary material for: (S)-2-[(S,E)-4-(4-Chloro­phen­yl)-1-nitro­but-3-en-2-yl]cyclo­hexa­none
Source: Acta Crystallogr Sect E Struct Rep Online. 2009 Jul 29;65(Pt 8):o2023. doi: 10.1107/S1600536809029213 (PMC2977405; doi:10.1107/S1600536809029213)
Supplement: Supplementary file 2 [file e-65-o2023-Isup2.hkl]

# 
# h,k,l, Fc-squared, Fo-squared, sigma(Fo-squared) and status flag 
# 
data_I
_shelx_title '  LZB-Cy-CL' 
_shelx_refln_list_code          4 
_shelx_F_calc_maximum      122.28 
_exptl_crystal_F_000       664.00 
_reflns_d_resolution_high  0.7714 
 
loop_ 
 _symmetry_equiv_pos_as_xyz 
 'x, y, z' 
 'x+1/2, -y+1/2, -z' 
 '-x, y+1/2, -z+1/2' 
 '-x+1/2, -y, z+1/2' 
 
_cell_length_a     5.5300 
_cell_length_b     8.5175 
_cell_length_c    34.0903 
_cell_angle_alpha  90.000 
_cell_angle_beta   90.000 
_cell_angle_gamma  90.000 
 
_shelx_F_squared_multiplier     1.000 
 
loop_ 
 _refln_index_h 
 _refln_index_k 
 _refln_index_l 
 _refln_F_squared_calc 
 _refln_F_squared_meas 
 _refln_F_squared_sigma 
 _refln_observed_status 
   2   0   0     1962.76     1830.10     24.09 o 
   4   0   0        2.29        1.21      1.48 o 
   6   0   0       20.94       21.11      6.46 o 
   1   1   0     2808.03     2725.25     16.36 o 
   2   1   0     3369.86     3468.56     20.47 o 
   3   1   0      793.53      781.05      5.33 o 
   4   1   0       66.40       74.51      1.63 o 
   5   1   0      117.51      119.86      2.43 o 
   6   1   0        0.25        0.38      1.32 o 
   7   1   0        0.12       -0.53      2.10 o 
   0   2   0    14951.49    15963.46    166.97 o 
   1   2   0     2347.97     2299.01     16.36 o 
   2   2   0       86.28       91.91      1.66 o 
   3   2   0     2427.02     2665.09     19.38 o 
   4   2   0        2.27        5.51      1.13 o 
   5   2   0       11.04       15.11      1.78 o 
   6   2   0       38.43       46.46      2.45 o 
   7   2   0        0.03        3.03      3.86 o 
   1   3   0      408.76      376.96      4.08 o 
   2   3   0     2411.50     2440.24     19.06 o 
   3   3   0        1.55        2.71      1.21 o 
   4   3   0       40.42       53.70      1.99 o 
   5   3   0        5.88        2.48      1.39 o 
   6   3   0        8.68        7.73      1.66 o 
   0   4   0     1600.04     1573.05     18.09 o 
   1   4   0      816.00      811.04      7.87 o 
   2   4   0      281.24      252.42      5.57 o 
   3   4   0       17.04       13.73      1.65 o 
   4   4   0       28.14       26.18      1.98 o 
   5   4   0        0.35        1.22      1.24 o 
   6   4   0        0.76       -0.06      1.07 o 
   1   5   0      292.98      287.76      4.17 o 
   2   5   0        8.92       14.53      1.91 o 
   3   5   0        5.08        5.15      1.58 o 
   4   5   0       15.88       15.84      2.40 o 
   5   5   0        4.17        4.36      1.96 o 
   6   5   0        0.22        2.29      1.81 o 
   0   6   0      102.02      109.90      4.86 o 
   1   6   0       31.22       29.48      2.79 o 
   2   6   0       63.22       67.58      3.03 o 
   3   6   0       58.83       61.79      5.08 o 
   4   6   0        0.40       -0.01      1.64 o 
   5   6   0        2.96        0.95      2.32 o 
   6   6   0        0.02        1.67      2.18 o 
   1   7   0       25.82       28.67      3.03 o 
   2   7   0        2.06        2.59      2.28 o 
   3   7   0        1.16        1.58      2.02 o 
   4   7   0        0.13        0.31      1.94 o 
   5   7   0        2.18        8.07      3.58 o 
   0   8   0       38.00       47.48      4.91 o 
   1   8   0        1.04        2.95      2.78 o 
   2   8   0       17.23       13.39      3.71 o 
   3   8   0        8.70        4.33      2.63 o 
   4   8   0       26.11       35.25      5.63 o 
   1   9   0        9.54       13.59      3.25 o 
   2   9   0        2.10        2.16      2.65 o 
   3   9   0        4.80        5.06      3.27 o 
   4   9   0        0.39        1.88      2.57 o 
   0  10   0        4.64        3.14      4.07 o 
   1  10   0        1.54        1.75      2.84 o 
   2  10   0        0.15        0.15      2.67 o 
   3  10   0        1.74        5.15      4.40 o 
   1   0   1      938.37      936.44      6.19 o 
   2   0   1      259.24      225.39      1.81 o 
   3   0   1       44.02       31.31      1.45 o 
   4   0   1       10.25        9.85      1.36 o 
   5   0   1       27.84       35.38      2.19 o 
   6   0   1        0.54        0.18      1.20 o 
   7   0   1        0.71        1.91      1.51 o 
   1   1   1     8113.59     8103.99     35.55 o 
   2   1   1     1384.60     1375.19      6.00 o 
   3   1   1      183.55      157.83      1.36 o 
   4   1   1      165.37      171.14      1.59 o 
   5   1   1        2.75        3.39      0.87 o 
   6   1   1        1.23        1.38      1.00 o 
   7   1   1        0.11        0.63      1.15 o 
   0   2   1       39.61       27.70      1.26 o 
   1   2   1     1542.01     1493.41     15.29 o 
   2   2   1       95.45       93.86      1.16 o 
   3   2   1       75.08       65.07      1.45 o 
   4   2   1      139.62      142.09      1.64 o 
   5   2   1        2.11        3.36      0.88 o 
   6   2   1        3.73        1.62      1.08 o 
   7   2   1        0.84        1.05      1.93 o 
   0   3   1      149.54      139.93      2.66 o 
   1   3   1     2058.93     1971.50     10.62 o 
   2   3   1       96.78      112.08      3.25 o 
   3   3   1      139.85      151.46      1.96 o 
   4   3   1       28.42       38.61      1.48 o 
   5   3   1       93.36      100.96      1.97 o 
   6   3   1        3.09        2.66      1.14 o 
   0   4   1       23.38       25.93      3.81 o 
   1   4   1      491.72      468.91      4.34 o 
   2   4   1       76.31       84.12      1.82 o 
   3   4   1       39.45       45.91      1.51 o 
   4   4   1        3.66        4.12      1.23 o 
   5   4   1        3.09        2.69      0.99 o 
   6   4   1        5.63        4.89      1.45 o 
   0   5   1       18.81       18.23      1.90 o 
   1   5   1       18.47       14.00      1.43 o 
   2   5   1      120.67      128.82      2.42 o 
   3   5   1       52.77       59.20      1.79 o 
   4   5   1       22.44       21.83      2.06 o 
   5   5   1        0.58       -0.37      1.06 o 
   6   5   1        5.88        7.06      1.66 o 
   0   6   1      191.97      208.03      4.54 o 
   1   6   1       10.04       12.94      1.52 o 
   2   6   1       39.24       38.49      2.14 o 
   3   6   1       35.45       36.83      2.00 o 
   4   6   1        9.41       11.12      1.67 o 
   5   6   1        0.43        1.13      1.37 o 
   6   6   1        0.22        0.65      1.50 o 
   0   7   1        5.26        8.43      2.37 o 
   1   7   1      110.37      118.91      2.98 o 
   2   7   1        1.72        3.18      1.57 o 
   3   7   1       25.50       31.33      2.34 o 
   4   7   1       21.85       20.45      2.40 o 
   5   7   1        6.43        6.59      2.20 o 
   0   8   1       28.49       31.17      3.82 o 
   1   8   1       33.26       38.15      2.34 o 
   2   8   1       10.03        6.45      1.87 o 
   3   8   1        5.58        5.45      2.02 o 
   4   8   1        0.39        2.82      1.95 o 
   0   9   1        0.03        3.12      3.09 o 
   1   9   1       14.71       15.41      2.43 o 
   2   9   1        5.06        9.80      2.66 o 
   3   9   1        3.74        1.25      1.93 o 
   4   9   1        6.63       11.45      2.32 o 
   0  10   1        0.00        0.04      2.37 o 
   1  10   1        3.94        2.17      2.21 o 
   2  10   1        3.26        2.02      2.17 o 
   3  10   1        0.20       -1.40      2.22 o 
   0  11   1        0.06        0.63      2.79 o 
   1   0   2     1836.30     1645.75     11.54 o 
   2   0   2       69.58       68.85      1.04 o 
   3   0   2        6.31        6.52      1.18 o 
   4   0   2      238.39      266.93      3.50 o 
   5   0   2       62.81       66.58      3.32 o 
   6   0   2        5.27        2.52      1.37 o 
   7   0   2        0.01        1.47      2.07 o 
   1   1   2    11488.31    12036.43     54.35 o 
   2   1   2      690.46      678.56      3.25 o 
   3   1   2      446.75      467.04      2.47 o 
   4   1   2       67.96       68.31      1.26 o 
   5   1   2       85.90      103.54      1.75 o 
   6   1   2        8.10        5.84      1.74 o 
   7   1   2        0.95        0.38      1.30 o 
   0   2   2      719.11      742.75      5.98 o 
   1   2   2    11952.00    12804.42     67.43 o 
   2   2   2      414.22      445.33      2.64 o 
   3   2   2      176.05      176.18      1.89 o 
   4   2   2       13.22       17.50      0.97 o 
   5   2   2       20.51       25.73      1.13 o 
   6   2   2       14.36       13.86      2.02 o 
   7   2   2        1.61        1.70      1.68 o 
   0   3   2       65.06       68.27      1.79 o 
   1   3   2        0.27       -0.59      0.78 o 
   2   3   2      735.88      767.76      4.73 o 
   3   3   2       30.77       29.20      1.23 o 
   4   3   2        5.21        5.75      0.99 o 
   5   3   2       13.16       11.96      1.19 o 
   6   3   2        2.99        1.93      1.06 o 
   0   4   2      165.12      159.87      2.77 o 
   1   4   2      301.51      295.93      2.86 o 
   2   4   2      103.05      110.67      2.06 o 
   3   4   2      218.39      231.83      2.42 o 
   4   4   2      184.69      180.61      2.54 o 
   5   4   2       53.12       55.83      1.55 o 
   6   4   2        1.02        1.32      1.15 o 
   0   5   2      451.30      432.65      5.51 o 
   1   5   2       26.95       28.56      1.47 o 
   2   5   2       77.50       84.19      2.38 o 
   3   5   2        2.14        1.82      1.08 o 
   4   5   2       10.57       10.87      1.59 o 
   5   5   2        2.94        1.90      1.28 o 
   6   5   2        5.95        7.23      1.98 o 
   0   6   2      197.62      205.07      4.68 o 
   1   6   2      117.82      119.56      2.38 o 
   2   6   2      269.18      283.14      3.66 o 
   3   6   2       18.25       26.70      1.75 o 
   4   6   2        4.57        5.27      1.35 o 
   5   6   2        0.49        2.26      1.44 o 
   6   6   2        4.58       11.66      3.02 o 
   0   7   2        6.34        7.88      2.55 o 
   1   7   2       61.52       70.25      2.56 o 
   2   7   2       32.61       36.27      2.24 o 
   3   7   2       35.74       37.09      2.44 o 
   4   7   2        5.67        4.95      1.75 o 
   5   7   2        8.62        9.73      2.97 o 
   0   8   2        0.01        2.37      2.29 o 
   1   8   2        7.85        8.12      1.88 o 
   2   8   2       14.93       12.26      2.19 o 
   3   8   2        2.18        3.71      1.89 o 
   4   8   2       19.57       16.96      3.15 o 
   0   9   2        6.07        5.86      2.87 o 
   1   9   2        4.59        7.46      2.53 o 
   2   9   2        4.36        4.26      2.15 o 
   3   9   2        1.24        2.92      2.09 o 
   4   9   2        0.71        1.09      1.87 o 
   0  10   2        0.63        5.55      5.12 o 
   1  10   2        0.05        2.83      2.44 o 
   2  10   2        6.30        6.10      2.87 o 
   3  10   2        1.04        4.57      2.88 o 
   0  11   2        0.01       -1.73      3.05 o 
   1   0   3     3371.40     3020.24     17.02 o 
   2   0   3      321.67      297.76      2.18 o 
   3   0   3      327.75      339.05      3.32 o 
   4   0   3        6.48        5.58      1.21 o 
   5   0   3       12.86       11.63      1.81 o 
   6   0   3        1.57        3.08      1.35 o 
   7   0   3        0.11       -0.30      1.64 o 
   0   1   3      853.34      787.80      5.66 o 
   1   1   3     9449.20     9495.64     48.74 o 
   2   1   3     2041.41     1983.48      9.39 o 
   3   1   3       20.50       18.53      0.69 o 
   4   1   3      136.89      137.15      1.39 o 
   5   1   3       46.33       45.94      1.37 o 
   6   1   3        1.84        0.91      1.04 o 
   7   1   3        1.33        1.21      1.68 o 
   0   2   3    12042.33    12613.15     92.71 o 
   1   2   3      124.90      121.00      5.63 o 
   2   2   3      205.64      203.39      2.09 o 
   3   2   3       14.22       18.37      0.84 o 
   4   2   3       78.49       73.17      1.26 o 
   5   2   3        7.79        8.67      0.97 o 
   6   2   3        9.72        5.79      1.79 o 
   7   2   3        4.04        2.82      1.74 o 
   0   3   3       75.85       70.07      2.31 o 
   1   3   3      639.18      645.00      5.78 o 
   2   3   3     1768.49     1767.50      9.58 o 
   3   3   3       33.68       30.76      1.15 o 
   4   3   3      109.29      113.33      1.86 o 
   5   3   3       77.25       84.24      1.72 o 
   6   3   3        3.31        1.41      1.05 o 
   0   4   3      163.83      159.76      2.96 o 
   1   4   3      319.68      314.40      3.30 o 
   2   4   3       35.22       33.77      1.28 o 
   3   4   3      123.44      137.15      1.97 o 
   4   4   3       36.65       39.00      1.82 o 
   5   4   3       12.83       13.13      1.26 o 
   6   4   3        1.79        1.90      1.28 o 
   0   5   3       60.07       55.22      2.67 o 
   1   5   3      138.24      146.62      2.29 o 
   2   5   3      284.82      275.91      3.17 o 
   3   5   3       82.90       98.45      2.04 o 
   4   5   3       18.52       20.14      1.94 o 
   5   5   3        2.02        1.39      1.29 o 
   6   5   3        6.02        7.55      2.16 o 
   0   6   3      485.44      477.55      6.74 o 
   1   6   3       36.40       41.36      1.91 o 
   2   6   3       18.93       27.98      2.08 o 
   3   6   3        0.62        0.38      1.02 o 
   4   6   3        3.55        4.74      1.40 o 
   5   6   3        4.04        3.65      1.56 o 
   0   7   3        7.57        8.55      2.41 o 
   1   7   3      133.80      138.03      3.08 o 
   2   7   3       14.59       14.54      1.88 o 
   3   7   3       25.52       25.93      2.21 o 
   4   7   3       29.38       30.30      5.09 o 
   5   7   3        1.82        0.63      1.69 o 
   0   8   3        5.20        7.60      2.66 o 
   1   8   3       23.95       28.87      2.33 o 
   2   8   3        3.45        3.54      1.75 o 
   3   8   3        7.23        8.05      2.62 o 
   4   8   3        4.44        4.20      1.78 o 
   0   9   3        4.07        3.89      2.75 o 
   1   9   3       36.37       45.01      2.99 o 
   2   9   3        4.41        2.97      2.04 o 
   3   9   3        1.61        3.42      2.02 o 
   4   9   3        6.09       10.58      2.50 o 
   0  10   3        3.61        4.29      3.57 o 
   1  10   3        3.20        2.42      2.11 o 
   2  10   3        0.03        0.70      2.26 o 
   3  10   3        1.56       17.14     10.89 o 
   0  11   3        2.70       -1.00      3.26 o 
   1   0   4     2304.04     2011.63     21.69 o 
   2   0   4     1223.34     1237.52      6.65 o 
   3   0   4      233.85      223.19      2.57 o 
   4   0   4        0.58        0.45      0.94 o 
   5   0   4       44.99       60.64      2.55 o 
   6   0   4        1.79        1.13      1.12 o 
   7   0   4        0.35        0.03      1.38 o 
   0   1   4        0.24        0.30      0.43 o 
   1   1   4      737.43      680.68      4.86 o 
   2   1   4      248.86      220.84      1.70 o 
   3   1   4       13.20       11.27      0.57 o 
   4   1   4       85.72       83.92      1.13 o 
   5   1   4       19.27       24.11      1.20 o 
   6   1   4       13.61        5.02      2.09 o 
   7   1   4        1.10        1.37      1.49 o 
   0   2   4     2212.92     2054.58     14.55 o 
   1   2   4     1160.50     1128.49      6.04 o 
   2   2   4     1581.98     1536.96      7.49 o 
   3   2   4      202.23      217.65      1.97 o 
   4   2   4        5.73        5.97      0.80 o 
   5   2   4        9.56       10.39      1.01 o 
   6   2   4        6.99        2.24      1.19 o 
   7   2   4        1.76        1.26      2.04 o 
   0   3   4      359.38      357.19      3.77 o 
   1   3   4     3101.61     3147.23     19.31 o 
   2   3   4      801.89      842.62      5.10 o 
   3   3   4        8.75       10.91      0.92 o 
   4   3   4       76.48       87.99      1.77 o 
   5   3   4        9.05       10.51      1.12 o 
   6   3   4        5.38        3.05      1.06 o 
   0   4   4       75.23       74.00      2.14 o 
   1   4   4     1053.12     1077.80      7.02 o 
   2   4   4       80.77       75.10      1.71 o 
   3   4   4       30.79       37.71      1.62 o 
   4   4   4      202.62      211.58      2.76 o 
   5   4   4       16.27       12.11      1.22 o 
   6   4   4        0.14        0.16      1.16 o 
   0   5   4      166.53      189.88      3.68 o 
   1   5   4      122.03      111.32      2.22 o 
   2   5   4      132.72      138.97      2.48 o 
   3   5   4      147.61      147.62      3.10 o 
   4   5   4      109.69      119.76      2.70 o 
   5   5   4        0.73        1.28      1.32 o 
   6   5   4        0.84        1.62      1.65 o 
   0   6   4       76.40       95.54      3.35 o 
   1   6   4      161.79      164.70      2.86 o 
   2   6   4      215.63      229.37      3.38 o 
   3   6   4       33.82       38.77      1.81 o 
   4   6   4       15.57       10.49      1.52 o 
   5   6   4        0.35        0.01      0.96 o 
   0   7   4       57.86       53.95      3.47 o 
   1   7   4      120.75      126.56      3.03 o 
   2   7   4       45.24       48.29      2.50 o 
   3   7   4       23.37       25.18      2.03 o 
   4   7   4        7.60        4.53      1.72 o 
   5   7   4       11.99       13.31      2.93 o 
   0   8   4       60.24       63.15      4.31 o 
   1   8   4        9.67       11.38      2.35 o 
   2   8   4       43.91       49.16      2.96 o 
   3   8   4        0.51        1.49      1.71 o 
   4   8   4        1.27        1.62      1.66 o 
   0   9   4       19.43       24.49      3.79 o 
   1   9   4       12.76       10.40      2.25 o 
   2   9   4        7.32        4.79      2.17 o 
   3   9   4        0.03       -0.95      1.69 o 
   4   9   4        1.11        5.58      2.26 o 
   0  10   4        2.37        2.59      3.70 o 
   1  10   4        6.43        9.01      2.78 o 
   2  10   4        2.14        0.23      1.71 o 
   1   0   5       28.42       30.37      0.46 o 
   2   0   5      392.06      379.74      2.55 o 
   3   0   5      668.57      649.24      5.64 o 
   4   0   5       40.01       38.94      1.69 o 
   5   0   5       24.86       27.88      1.89 o 
   6   0   5        4.32        4.12      1.67 o 
   7   0   5        3.13        1.37      2.07 o 
   0   1   5      303.71      251.63      2.08 o 
   1   1   5     2635.85     2446.54     10.04 o 
   2   1   5       66.13       70.96      1.28 o 
   3   1   5       60.89       62.30      0.84 o 
   4   1   5       50.96       56.33      1.17 o 
   5   1   5       33.08       33.28      1.14 o 
   6   1   5        7.18        6.83      1.45 o 
   7   1   5        1.02       -0.10      1.28 o 
   0   2   5     2182.30     2083.91     15.32 o 
   1   2   5      401.39      376.96      2.61 o 
   2   2   5       93.40       96.75      1.26 o 
   3   2   5      305.14      321.31      2.27 o 
   4   2   5       36.27       37.05      1.07 o 
   5   2   5       84.59      101.50      1.70 o 
   6   2   5        9.05        6.15      1.52 o 
   7   2   5        0.85        0.09      2.93 o 
   0   3   5        1.72        0.61      1.35 o 
   1   3   5       74.98       74.31      1.48 o 
   2   3   5        4.71        3.46      0.88 o 
   3   3   5       80.36       83.42      1.30 o 
   4   3   5       16.45       20.37      1.10 o 
   5   3   5       55.52       61.46      1.55 o 
   6   3   5       11.79        5.44      2.13 o 
   0   4   5        6.98       10.35      2.32 o 
   1   4   5     1551.61     1527.78      9.49 o 
   2   4   5      345.50      349.47      3.30 o 
   3   4   5       33.67       37.15      1.34 o 
   4   4   5       32.72       33.70      1.79 o 
   5   4   5       36.05       38.63      1.48 o 
   6   4   5        0.96        0.48      1.43 o 
   0   5   5       38.71       41.66      2.59 o 
   1   5   5      259.20      254.09      3.00 o 
   2   5   5      384.32      386.80      4.00 o 
   3   5   5      350.28      373.51      3.75 o 
   4   5   5       38.61       37.96      2.10 o 
   5   5   5        9.06        7.03      1.41 o 
   6   5   5        0.03        2.56      1.73 o 
   0   6   5       33.59       35.18      2.60 o 
   1   6   5      105.13      101.58      2.33 o 
   2   6   5       58.71       69.79      2.67 o 
   3   6   5        2.62        5.71      1.61 o 
   4   6   5       66.24       78.17      2.18 o 
   5   6   5        4.99        6.09      2.07 o 
   0   7   5        1.28        3.08      2.49 o 
   1   7   5      195.68      193.44      3.31 o 
   2   7   5        7.10        7.97      1.73 o 
   3   7   5       15.81       15.15      1.88 o 
   4   7   5        7.71        4.93      1.56 o 
   5   7   5        6.11        7.71      2.03 o 
   0   8   5        0.00        1.81      2.77 o 
   1   8   5       17.34       19.40      2.21 o 
   2   8   5        6.02        5.24      2.06 o 
   3   8   5        8.95        7.06      1.95 o 
   4   8   5        1.72        2.61      1.70 o 
   0   9   5        4.44       10.53      3.64 o 
   1   9   5        0.15        0.76      1.68 o 
   2   9   5        8.60        3.35      2.33 o 
   3   9   5        9.77        8.12      2.33 o 
   4   9   5        0.39        0.95      1.93 o 
   0  10   5       10.54        8.20      3.70 o 
   1  10   5        6.50        7.65      2.49 o 
   2  10   5        0.34       -1.10      2.07 o 
   0   0   6    13467.99    13619.17    180.88 o 
   1   0   6       10.98        8.67      0.29 o 
   2   0   6       44.98       47.02      0.90 o 
   3   0   6       29.07       29.16      1.04 o 
   4   0   6      111.52      133.76      2.30 o 
   5   0   6       28.85       32.00      1.53 o 
   6   0   6        7.50        7.76      2.52 o 
   7   0   6        0.48        1.14      3.20 o 
   0   1   6     1865.27     1824.57     12.25 o 
   1   1   6     1200.55     1075.34      5.11 o 
   2   1   6      731.57      688.82      3.55 o 
   3   1   6      499.52      517.49      2.76 o 
   4   1   6      154.49      154.09      1.57 o 
   5   1   6        3.15        6.39      1.01 o 
   6   1   6        6.51        7.17      1.25 o 
   7   1   6        1.53        3.13      1.78 o 
   0   2   6     2225.98     1988.09     14.44 o 
   1   2   6      401.18      360.50      2.37 o 
   2   2   6      338.66      328.59      2.07 o 
   3   2   6       59.78       67.38      1.25 o 
   4   2   6       14.79       13.98      0.83 o 
   5   2   6        3.16        4.93      0.88 o 
   6   2   6       30.27       36.58      1.52 o 
   0   3   6     4491.42     4584.57     34.27 o 
   1   3   6      650.28      674.20      4.95 o 
   2   3   6       25.28       26.39      1.01 o 
   3   3   6      118.92      131.52      1.58 o 
   4   3   6       29.74       35.12      1.17 o 
   5   3   6       27.53       26.77      1.18 o 
   6   3   6        6.82        3.95      1.53 o 
   0   4   6     2315.79     2241.38     17.86 o 
   1   4   6       21.98       24.94      2.08 o 
   2   4   6      318.96      316.73      2.84 o 
   3   4   6       31.28       33.23      1.28 o 
   4   4   6       15.66       22.16      1.64 o 
   5   4   6        2.88        2.32      0.98 o 
   6   4   6        3.67        3.72      1.75 o 
   0   5   6        0.15       -0.69      1.30 o 
   1   5   6       10.45        7.44      1.46 o 
   2   5   6      422.18      442.49      4.14 o 
   3   5   6      199.47      205.40      2.95 o 
   4   5   6       42.29       56.67      1.92 o 
   5   5   6        8.05        6.07      1.58 o 
   6   5   6        2.38        1.70      1.70 o 
   0   6   6       58.49       70.66      2.97 o 
   1   6   6       22.51       28.17      1.81 o 
   2   6   6      242.67      253.28      3.37 o 
   3   6   6      265.50      268.29      3.70 o 
   4   6   6        4.87        2.00      1.33 o 
   5   6   6        0.68        3.56      1.65 o 
   0   7   6      226.10      234.29      5.32 o 
   1   7   6       51.27       59.40      2.66 o 
   2   7   6        4.02        6.56      1.80 o 
   3   7   6        2.36        4.37      1.52 o 
   4   7   6       10.77       10.13      2.27 o 
   5   7   6        2.76        3.16      1.81 o 
   0   8   6      471.08      490.88      8.76 o 
   1   8   6        4.77        6.23      1.86 o 
   2   8   6       36.41       44.62      2.64 o 
   3   8   6        4.60        6.25      1.99 o 
   4   8   6       10.16       11.13      2.54 o 
   0   9   6       15.31       14.44      3.62 o 
   1   9   6        0.02        0.98      2.11 o 
   2   9   6        7.32        3.93      2.15 o 
   3   9   6        0.45        0.06      1.70 o 
   4   9   6        0.51        0.91      1.81 o 
   0  10   6        0.94        0.77      2.66 o 
   1  10   6        3.53        2.48      2.26 o 
   2  10   6        2.23        1.06      2.15 o 
   1   0   7        0.94        1.43      0.26 o 
   2   0   7      347.41      299.67      2.11 o 
   3   0   7       39.73       40.17      1.14 o 
   4   0   7        5.66        6.12      1.40 o 
   5   0   7        1.60       -0.24      0.71 o 
   6   0   7        0.04        0.48      0.95 o 
   7   0   7        2.28        4.34      3.31 o 
   0   1   7       52.57       43.48      1.00 o 
   1   1   7     1860.08     1775.48      7.79 o 
   2   1   7      157.08      141.61      1.62 o 
   3   1   7        2.82        3.46      0.44 o 
   4   1   7      376.71      383.61      2.66 o 
   5   1   7       37.40       42.31      1.26 o 
   6   1   7        8.59        5.65      1.29 o 
   7   1   7        4.02        4.67      1.89 o 
   0   2   7        5.33        6.73      1.06 o 
   1   2   7     1304.77     1226.38      6.19 o 
   2   2   7      222.93      235.52      1.64 o 
   3   2   7       12.10       20.17      0.82 o 
   4   2   7       13.14       16.87      0.95 o 
   5   2   7       28.98       35.15      1.25 o 
   6   2   7        4.24        3.37      1.53 o 
   0   3   7      127.46      147.28      7.68 o 
   1   3   7      993.42      957.79      5.62 o 
   2   3   7      498.66      518.02      3.57 o 
   3   3   7        9.05       12.06      0.98 o 
   4   3   7      101.45      104.92      1.74 o 
   5   3   7       17.86       19.39      1.15 o 
   6   3   7        2.72        2.66      1.32 o 
   0   4   7      293.51      331.10      4.85 o 
   1   4   7      154.40      161.77      2.31 o 
   2   4   7       31.27       31.52      1.38 o 
   3   4   7       36.40       28.92      1.34 o 
   4   4   7       16.69       14.07      1.69 o 
   5   4   7       12.14       14.19      1.12 o 
   6   4   7        8.72        9.01      2.73 o 
   0   5   7       82.01       87.64      2.67 o 
   1   5   7      437.80      421.40      3.86 o 
   2   5   7        6.63        9.53      1.34 o 
   3   5   7       10.77       12.02      1.31 o 
   4   5   7       25.36       25.00      1.65 o 
   5   5   7       11.67        8.87      1.59 o 
   6   5   7        0.99        2.07      1.67 o 
   0   6   7        8.38       12.43      2.19 o 
   1   6   7      146.99      144.81      2.61 o 
   2   6   7      119.08      131.60      2.97 o 
   3   6   7       61.90       70.43      2.33 o 
   4   6   7        6.99        4.96      1.30 o 
   5   6   7        5.36        2.95      1.53 o 
   0   7   7       28.61       24.82      3.38 o 
   1   7   7       99.97       93.99      2.67 o 
   2   7   7      110.58      104.72      2.65 o 
   3   7   7        2.89        4.12      1.58 o 
   4   7   7       25.52       32.15      2.24 o 
   5   7   7        3.13        4.84      2.62 o 
   0   8   7       11.79       14.50      3.57 o 
   1   8   7       39.44       43.83      2.71 o 
   2   8   7       13.60       10.74      2.24 o 
   3   8   7        0.87        1.47      1.54 o 
   4   8   7        0.14        1.87      1.52 o 
   0   9   7        0.12       -0.04      2.03 o 
   1   9   7       39.90       45.89      6.10 o 
   2   9   7        7.49        2.33      2.08 o 
   3   9   7        4.70        4.98      2.03 o 
   0  10   7        1.17        2.31      3.13 o 
   1  10   7        7.18        6.03      2.42 o 
   2  10   7       15.24        5.99      2.78 o 
   0   0   8     3705.35     3616.85     33.74 o 
   1   0   8      651.50      619.27      4.24 o 
   2   0   8      163.79      151.12      1.20 o 
   3   0   8       40.08       49.57      1.25 o 
   4   0   8      119.73      125.57      2.27 o 
   5   0   8      367.58      417.88      5.48 o 
   6   0   8        6.86        4.85      1.42 o 
   7   0   8        6.78        9.97      3.75 o 
   0   1   8     5335.64     5388.77     33.62 o 
   1   1   8     1361.42     1351.47      6.89 o 
   2   1   8      399.57      361.38      2.37 o 
   3   1   8      611.78      594.10      3.32 o 
   4   1   8      128.91      122.30      1.58 o 
   5   1   8       52.88       60.38      1.27 o 
   6   1   8       17.72       16.90      2.06 o 
   7   1   8        2.24        6.16      2.20 o 
   0   2   8        0.01        1.91      0.82 o 
   1   2   8      996.22      984.45      9.44 o 
   2   2   8     1095.36     1161.91      6.95 o 
   3   2   8      415.38      442.76      2.74 o 
   4   2   8       32.66       32.38      0.87 o 
   5   2   8       39.90       45.05      1.12 o 
   6   2   8        6.10        3.59      1.63 o 
   0   3   8      914.74      924.74      7.82 o 
   1   3   8       68.74       91.16      2.40 o 
   2   3   8      671.99      650.07      4.24 o 
   3   3   8       60.58       77.30      1.49 o 
   4   3   8        8.28       11.80      0.82 o 
   5   3   8        7.92        7.41      0.89 o 
   6   3   8       15.35       14.55      2.71 o 
   0   4   8       15.07       20.49      1.80 o 
   1   4   8      373.17      366.45      3.18 o 
   2   4   8       42.64       46.71      1.73 o 
   3   4   8       37.94       38.69      1.43 o 
   4   4   8       77.38       92.24      2.19 o 
   5   4   8        0.01        0.66      0.84 o 
   6   4   8        1.89        1.83      1.54 o 
   0   5   8        5.89        5.46      1.83 o 
   1   5   8      104.51      104.12      2.28 o 
   2   5   8       34.39       32.45      1.70 o 
   3   5   8       25.27       30.55      1.57 o 
   4   5   8        6.07        6.81      1.57 o 
   5   5   8       12.47       10.61      1.60 o 
   6   5   8        1.12        1.56      1.77 o 
   0   6   8        0.27       -1.19      1.80 o 
   1   6   8       33.84       36.23      1.95 o 
   2   6   8       48.53       48.29      2.41 o 
   3   6   8        4.62        5.41      1.42 o 
   4   6   8        3.83        4.24      1.31 o 
   5   6   8        8.65        7.60      1.82 o 
   0   7   8       21.64       20.39      2.73 o 
   1   7   8       38.82       48.34      2.70 o 
   2   7   8        4.69        5.56      1.88 o 
   3   7   8       34.11       45.47      2.33 o 
   4   7   8       13.24       14.85      2.59 o 
   5   7   8        1.22        2.40      2.08 o 
   0   8   8       16.45       16.65      3.16 o 
   1   8   8       64.64       72.59      3.11 o 
   2   8   8        5.03        4.04      1.87 o 
   3   8   8        6.38        2.73      1.96 o 
   4   8   8        1.11        2.27      1.66 o 
   0   9   8       38.75       48.20      4.44 o 
   1   9   8        7.00        2.88      2.05 o 
   2   9   8        7.90        1.84      2.04 o 
   3   9   8        4.07        5.46      2.21 o 
   0  10   8        0.04       -2.83      3.69 o 
   1  10   8        9.47        4.00      2.46 o 
   2  10   8        6.41        2.94      2.42 o 
   1   0   9     1223.45     1192.58     16.22 o 
   2   0   9      338.13      311.99      2.62 o 
   3   0   9      230.05      218.25      2.27 o 
   4   0   9       84.59       83.37      1.81 o 
   5   0   9      242.99      262.80      3.26 o 
   6   0   9        1.60        0.82      1.70 o 
   7   0   9        0.00        1.65      3.11 o 
   0   1   9     2509.33     2441.26     15.29 o 
   1   1   9      635.38      578.37      5.06 o 
   2   1   9      944.76      933.01      4.98 o 
   3   1   9       76.98       71.01      1.22 o 
   4   1   9      193.60      197.34      1.59 o 
   5   1   9        1.77        1.49      0.68 o 
   6   1   9       44.89       62.00      2.46 o 
   0   2   9     3441.35     3315.63     27.84 o 
   1   2   9     1751.88     1757.46      8.82 o 
   2   2   9     1105.46     1115.16      5.92 o 
   3   2   9       18.08       18.67      0.61 o 
   4   2   9      116.96      131.28      1.35 o 
   5   2   9       35.44       37.95      0.98 o 
   6   2   9       16.28        7.99      3.29 o 
   0   3   9     2279.06     2263.71     17.36 o 
   1   3   9      237.29      231.70      2.26 o 
   2   3   9      220.49      216.20      2.21 o 
   3   3   9       89.50       95.40      1.47 o 
   4   3   9       14.09       16.64      0.87 o 
   5   3   9       10.63       13.40      1.22 o 
   6   3   9       12.04        8.56      2.35 o 
   0   4   9       63.46       83.16      5.72 o 
   1   4   9      258.90      256.33      2.69 o 
   2   4   9      181.21      174.35      2.20 o 
   3   4   9       53.61       57.91      1.39 o 
   4   4   9       59.64       65.64      2.05 o 
   5   4   9       10.14        8.92      1.15 o 
   6   4   9        8.47        6.85      1.84 o 
   0   5   9      177.93      179.03      3.53 o 
   1   5   9      102.90      110.43      2.22 o 
   2   5   9       42.03       42.62      1.68 o 
   3   5   9        8.26        6.04      1.16 o 
   4   5   9        5.63        5.20      1.41 o 
   5   5   9        2.75        2.68      1.05 o 
   6   5   9        0.13        0.95      1.62 o 
   0   6   9        7.07        7.73      2.12 o 
   1   6   9       33.92       31.87      2.01 o 
   2   6   9       30.20       35.88      1.97 o 
   3   6   9        6.07        4.68      1.36 o 
   4   6   9        4.69        5.15      1.32 o 
   5   6   9        0.38        2.44      1.82 o 
   0   7   9        0.42        0.60      1.83 o 
   1   7   9      250.26      264.23      3.75 o 
   2   7   9       94.28      100.52      2.98 o 
   3   7   9       13.87       11.29      1.87 o 
   4   7   9        2.64        4.75      1.48 o 
   5   7   9        0.56        0.67      1.93 o 
   0   8   9       64.06       81.90      4.17 o 
   1   8   9        6.74        8.55      2.14 o 
   2   8   9        9.60        3.98      2.18 o 
   3   8   9       12.88       12.02      3.26 o 
   4   8   9        5.57        7.71      2.09 o 
   0   9   9       70.29       89.43      5.57 o 
   1   9   9       61.51       61.82      4.20 o 
   2   9   9       26.57       -0.19      2.66 o 
   3   9   9        1.48        2.37      2.10 o 
   0  10   9        5.02        6.34      3.32 o 
   1  10   9        7.68        4.22      2.55 o 
   2  10   9        1.97        0.47      2.10 o 
   0   0  10     3632.43     3654.35     29.01 o 
   1   0  10     2111.08     1944.42     13.86 o 
   2   0  10        4.41        6.02      0.35 o 
   3   0  10      153.45      167.15      2.05 o 
   4   0  10       45.13       46.85      1.82 o 
   5   0  10      359.94      370.15      4.47 o 
   6   0  10        5.66        7.46      2.88 o 
   0   1  10     2162.91     2057.62     12.34 o 
   1   1  10     1918.33     1902.13      9.29 o 
   2   1  10       17.62       17.09      0.57 o 
   3   1  10       48.00       61.53      1.00 o 
   4   1  10       44.91       43.83      1.41 o 
   5   1  10       54.95       57.60      1.22 o 
   6   1  10       17.33       18.36      2.19 o 
   0   2  10      586.31      605.49      5.44 o 
   1   2  10      642.57      607.99      3.56 o 
   2   2  10      332.00      341.04      2.98 o 
   3   2  10      211.18      208.14      2.06 o 
   4   2  10       23.81       28.47      0.72 o 
   5   2  10       17.10       18.46      1.22 o 
   6   2  10        5.09        3.65      1.56 o 
   0   3  10     1593.93     1493.23     15.54 o 
   1   3  10      413.94      425.46      3.27 o 
   2   3  10      411.34      435.31      3.06 o 
   3   3  10       41.95       45.45      1.14 o 
   4   3  10       32.96       28.98      0.93 o 
   5   3  10        0.88        0.36      0.44 o 
   6   3  10        0.87        0.62      1.24 o 
   0   4  10     1407.82     1376.77     12.03 o 
   1   4  10      341.89      332.27      3.08 o 
   2   4  10       15.16       20.90      1.14 o 
   3   4  10        5.29        5.99      0.83 o 
   4   4  10       30.26       34.00      1.48 o 
   5   4  10       15.35        7.51      2.52 o 
   6   4  10        5.87        4.32      1.64 o 
   0   5  10      289.16      280.42      4.59 o 
   1   5  10      373.15      367.47      3.77 o 
   2   5  10       38.67       43.95      1.60 o 
   3   5  10      142.63      156.23      2.43 o 
   4   5  10        9.43       10.87      1.57 o 
   5   5  10        2.03        1.48      1.34 o 
   6   5  10        1.05        3.15      1.81 o 
   0   6  10      122.13      128.73      4.76 o 
   1   6  10        1.82        1.78      1.24 o 
   2   6  10      186.49      196.00      3.11 o 
   3   6  10       78.19       85.46      2.35 o 
   4   6  10        5.90        2.73      1.21 o 
   5   6  10        2.71        1.83      1.79 o 
   0   7  10        0.03       -0.19      2.30 o 
   1   7  10       48.91       45.38      2.69 o 
   2   7  10        1.73        1.65      1.54 o 
   3   7  10       10.82        7.44      1.77 o 
   4   7  10        2.68        2.52      1.53 o 
   5   7  10        2.03        4.49      2.40 o 
   0   8  10      131.60      150.29      5.82 o 
   1   8  10      102.64      112.67      3.14 o 
   2   8  10       13.71        5.50      2.09 o 
   3   8  10        5.25        3.81      2.00 o 
   4   8  10        2.86        5.31      1.91 o 
   0   9  10        4.68        0.92      2.65 o 
   1   9  10        3.66        1.96      1.94 o 
   2   9  10       11.51        3.16      2.15 o 
   3   9  10        3.13        2.19      2.07 o 
   0  10  10        0.38        0.98      2.75 o 
   1  10  10        9.08        3.17      2.37 o 
   2  10  10        3.85        0.62      1.98 o 
   1   0  11     3304.39     3222.92     25.38 o 
   2   0  11        0.36        0.51      0.20 o 
   3   0  11       38.30       42.18      1.81 o 
   4   0  11       18.33       20.45      0.79 o 
   5   0  11       59.03       67.40      1.52 o 
   6   0  11       24.61       31.30      4.05 o 
   0   1  11      254.42      229.14      2.95 o 
   1   1  11      643.70      596.42      3.40 o 
   2   1  11      504.62      501.51      2.94 o 
   3   1  11      490.72      493.64      3.04 o 
   4   1  11       39.23       32.08      1.15 o 
   5   1  11       69.98       76.38      2.55 o 
   6   1  11       13.82        9.54      2.79 o 
   0   2  11        3.66        5.32      1.04 o 
   1   2  11      479.57      475.01      2.96 o 
   2   2  11      620.65      639.00      3.49 o 
   3   2  11      230.96      220.93      2.17 o 
   4   2  11      177.27      188.10      2.13 o 
   5   2  11       45.01       55.20      1.86 o 
   6   2  11        0.98        1.07      1.35 o 
   0   3  11     1482.05     1457.80     12.43 o 
   1   3  11      238.46      234.87      2.82 o 
   2   3  11      215.00      217.99      2.06 o 
   3   3  11      322.64      344.53      3.53 o 
   4   3  11       16.96       12.89      0.72 o 
   5   3  11        6.39        4.36      1.08 o 
   6   3  11        5.83        4.31      1.52 o 
   0   4  11       44.27       48.51      2.93 o 
   1   4  11      309.38      307.41      3.12 o 
   2   4  11      234.93      245.09      2.63 o 
   3   4  11       20.57       19.23      0.99 o 
   4   4  11       15.15       18.21      1.56 o 
   5   4  11        4.60        2.76      1.28 o 
   6   4  11        2.31        4.47      1.99 o 
   0   5  11       54.43       51.07      2.75 o 
   1   5  11       23.68       25.89      1.59 o 
   2   5  11       71.73       73.02      1.95 o 
   3   5  11       65.57       73.15      2.01 o 
   4   5  11        2.69        2.16      1.30 o 
   5   5  11       26.29       29.19      4.71 o 
   6   5  11        2.37        2.53      1.70 o 
   0   6  11      135.70      136.43      3.70 o 
   1   6  11       41.28       44.13      2.25 o 
   2   6  11       21.20       21.39      1.82 o 
   3   6  11       11.63        8.76      1.56 o 
   4   6  11        0.49        0.31      0.93 o 
   5   6  11        3.80        2.42      1.74 o 
   0   7  11       29.30       27.92      3.15 o 
   1   7  11       89.46       93.75      2.69 o 
   2   7  11       27.81       30.75      2.08 o 
   3   7  11        1.97        4.27      1.72 o 
   4   7  11        5.36        7.48      1.57 o 
   5   7  11        0.56        1.26      2.06 o 
   0   8  11       19.78       20.31      4.09 o 
   1   8  11       35.51       42.53      3.12 o 
   2   8  11       20.79        8.42      3.61 o 
   3   8  11       16.20        9.99      4.10 o 
   4   8  11        2.74        3.13      1.82 o 
   0   9  11        0.52       -0.28      2.23 o 
   1   9  11        6.26        2.45      2.12 o 
   2   9  11        3.60        1.26      1.85 o 
   3   9  11        6.30        5.70      2.63 o 
   0  10  11        0.01        2.24      3.22 o 
   1  10  11       12.29        5.87      3.01 o 
   2  10  11        5.14        2.24      2.38 o 
   0   0  12     6424.88     6297.92     52.02 o 
   1   0  12        4.01        5.23      0.82 o 
   2   0  12      865.03      857.61      6.77 o 
   3   0  12       12.07       15.69      2.37 o 
   4   0  12       74.59       82.72      2.57 o 
   5   0  12        0.77        1.07      0.69 o 
   6   0  12        0.30        0.28      2.43 o 
   0   1  12     3187.36     3240.78     18.99 o 
   1   1  12      449.74      435.42      3.79 o 
   2   1  12      590.47      600.48      4.26 o 
   3   1  12      200.11      208.28      2.04 o 
   4   1  12       67.38       66.14      1.33 o 
   5   1  12        1.94        1.91      1.31 o 
   6   1  12       21.59       16.55      4.02 o 
   0   2  12        0.00        4.30      0.85 o 
   1   2  12      812.73      783.00      4.28 o 
   2   2  12      333.45      335.70      2.16 o 
   3   2  12       31.54       37.33      1.21 o 
   4   2  12      127.83      135.37      1.84 o 
   5   2  12       12.91       15.29      1.35 o 
   6   2  12       24.24       21.12      5.56 o 
   0   3  12      184.86      193.39      6.19 o 
   1   3  12     1020.85     1077.58      6.39 o 
   2   3  12       89.84       85.85      1.59 o 
   3   3  12       53.03       54.44      1.34 o 
   4   3  12       80.58       87.84      1.82 o 
   5   3  12        9.20        6.55      1.28 o 
   6   3  12       10.98        9.15      3.52 o 
   0   4  12       39.81       34.34      1.98 o 
   1   4  12      303.97      298.53      2.99 o 
   2   4  12      269.89      276.89      2.66 o 
   3   4  12      188.32      194.97      2.12 o 
   4   4  12      148.62      169.34      2.20 o 
   5   4  12        0.24        0.39      1.01 o 
   6   4  12        5.24        2.30      1.60 o 
   0   5  12      409.79      402.49      5.31 o 
   1   5  12      181.43      184.20      2.87 o 
   2   5  12       62.89       58.13      1.87 o 
   3   5  12        4.71        3.83      1.06 o 
   4   5  12        3.46        2.66      1.34 o 
   5   5  12       16.63        8.09      2.56 o 
   6   5  12        2.63        5.55      2.43 o 
   0   6  12       13.42       13.47      2.53 o 
   1   6  12      197.88      210.22      3.27 o 
   2   6  12      210.10      210.80      3.38 o 
   3   6  12       66.88       63.69      2.21 o 
   4   6  12        2.51        3.40      1.21 o 
   5   6  12        7.28        5.74      1.97 o 
   0   7  12      106.14      121.68      4.05 o 
   1   7  12        0.67        2.07      1.59 o 
   2   7  12       22.12       20.51      2.18 o 
   3   7  12        5.29        2.63      1.46 o 
   4   7  12        0.73       -0.05      1.01 o 
   5   7  12        1.23        3.04      2.21 o 
   0   8  12      126.85      128.80      4.67 o 
   1   8  12        3.58        1.68      1.78 o 
   2   8  12        9.90        2.04      1.73 o 
   3   8  12        0.15       -0.20      1.41 o 
   4   8  12        4.73        6.31      2.00 o 
   0   9  12        2.17       -0.22      2.16 o 
   1   9  12        6.40        2.50      2.16 o 
   2   9  12        0.49        0.23      1.73 o 
   3   9  12       13.48        5.97      2.68 o 
   0  10  12        0.08        0.24      3.20 o 
   1  10  12        7.42        2.58      3.09 o 
   2  10  12        3.19        1.77      2.48 o 
   1   0  13       68.94       66.56      1.60 o 
   2   0  13       77.56       68.58      1.30 o 
   3   0  13      105.34      101.98      4.71 o 
   4   0  13        1.19        2.04      2.47 o 
   5   0  13       13.06       15.08      3.83 o 
   6   0  13        0.45       -0.31      2.54 o 
   0   1  13      393.49      377.72      3.26 o 
   1   1  13        1.20        1.25      0.46 o 
   2   1  13       84.26       81.31      1.54 o 
   3   1  13       41.73       51.32      1.38 o 
   4   1  13       90.73       85.11      1.68 o 
   5   1  13       17.59       15.17      1.19 o 
   6   1  13        0.17       -0.47      1.68 o 
   0   2  13       82.11       73.75      1.62 o 
   1   2  13     1090.00     1104.47      5.91 o 
   2   2  13      371.84      384.44      2.67 o 
   3   2  13      107.53      119.32      1.59 o 
   4   2  13       28.64       31.62      1.08 o 
   5   2  13       21.64       19.76      1.31 o 
   6   2  13        5.30        1.32      1.57 o 
   0   3  13      868.85      925.77      8.72 o 
   1   3  13      321.00      320.52      3.32 o 
   2   3  13       45.54       45.41      1.03 o 
   3   3  13       42.50       52.16      1.07 o 
   4   3  13       11.44       14.42      1.21 o 
   5   3  13        6.82        4.64      1.35 o 
   6   3  13        0.44       -0.47      1.34 o 
   0   4  13      119.70      125.72      2.85 o 
   1   4  13       87.83       85.10      2.05 o 
   2   4  13       37.16       39.97      1.45 o 
   3   4  13       60.23       52.53      1.88 o 
   4   4  13       54.62       58.38      1.30 o 
   5   4  13       26.95       29.77      5.12 o 
   6   4  13        3.40        2.37      1.93 o 
   0   5  13       32.13       33.29      2.55 o 
   1   5  13      479.77      468.48      4.27 o 
   2   5  13       95.87      102.88      2.23 o 
   3   5  13       11.16       10.51      1.21 o 
   4   5  13       16.30       14.16      1.69 o 
   5   5  13       10.32        6.65      1.99 o 
   6   5  13        1.90        1.99      2.05 o 
   0   6  13       21.17       31.73      2.78 o 
   1   6  13       74.52       85.58      2.40 o 
   2   6  13       76.80       93.53      2.37 o 
   3   6  13       24.59       29.12      1.99 o 
   4   6  13       11.88       10.52      1.63 o 
   5   6  13        1.77        1.41      1.75 o 
   0   7  13        5.94        4.74      2.34 o 
   1   7  13       88.70       91.22      2.66 o 
   2   7  13       13.82       13.25      1.87 o 
   3   7  13        5.29        4.30      1.54 o 
   4   7  13       15.54       14.54      2.98 o 
   5   7  13        2.58        3.13      2.64 o 
   0   8  13        0.05        1.21      2.52 o 
   1   8  13        0.82        1.70      1.86 o 
   2   8  13        0.48       -0.10      1.24 o 
   3   8  13        1.78        4.80      2.29 o 
   4   8  13        4.75        6.05      1.85 o 
   0   9  13       17.16        4.64      3.46 o 
   1   9  13        2.37        0.76      1.91 o 
   2   9  13       23.20        6.02      3.23 o 
   3   9  13        0.57        0.03      1.23 o 
   0  10  13        2.79        0.02      1.84 o 
   1  10  13        0.76        1.93      2.17 o 
   2  10  13        9.01        3.67      2.43 o 
   0   0  14     1072.67     1020.21      8.80 o 
   1   0  14      949.51      953.27      7.74 o 
   2   0  14      627.41      650.78      5.64 o 
   3   0  14      371.99      376.71      5.95 o 
   4   0  14        6.41        5.63      2.76 o 
   5   0  14        2.57        2.31      2.43 o 
   6   0  14        1.49       -2.65      3.22 o 
   0   1  14      575.81      581.47      4.54 o 
   1   1  14      368.59      424.75      2.44 o 
   2   1  14      376.05      381.28      3.27 o 
   3   1  14      100.81       96.64      1.89 o 
   4   1  14       77.97       84.46      1.74 o 
   5   1  14       26.45       25.33      1.57 o 
   6   1  14        0.13       -1.08      1.88 o 
   0   2  14      640.40      627.04      4.98 o 
   1   2  14     1756.86     1784.36      8.90 o 
   2   2  14        9.45        6.86      0.57 o 
   3   2  14        8.39        7.22      0.83 o 
   4   2  14       51.79       53.06      1.36 o 
   5   2  14       39.09       42.96      1.47 o 
   6   2  14        3.37        2.52      2.33 o 
   0   3  14      803.80      875.45     10.98 o 
   1   3  14      592.75      601.21      3.93 o 
   2   3  14      298.16      297.60      2.27 o 
   3   3  14      364.27      380.62      3.74 o 
   4   3  14      126.44      129.57      2.34 o 
   5   3  14       54.45       68.66      1.97 o 
   6   3  14        4.50       -0.17      1.93 o 
   0   4  14     1654.45     1722.29     15.18 o 
   1   4  14      105.72      105.20      1.80 o 
   2   4  14      103.39      100.94      1.71 o 
   3   4  14       68.34       68.55      1.51 o 
   4   4  14      119.40      123.72      2.56 o 
   5   4  14        5.88        3.34      1.33 o 
   6   4  14       11.74       11.11      4.25 o 
   0   5  14       30.07       28.74      2.40 o 
   1   5  14      261.72      262.97      3.40 o 
   2   5  14      415.06      445.91      4.16 o 
   3   5  14       75.35       77.67      1.81 o 
   4   5  14        0.92        0.14      0.80 o 
   5   5  14       15.09       11.82      3.47 o 
   0   6  14        0.01        1.53      2.00 o 
   1   6  14       48.15       46.34      2.47 o 
   2   6  14       12.21        9.50      1.48 o 
   3   6  14       96.46      117.54      2.70 o 
   4   6  14        1.56        1.91      1.23 o 
   5   6  14        1.39        1.66      2.01 o 
   0   7  14        0.21       -0.92      2.06 o 
   1   7  14       40.98       39.50      2.38 o 
   2   7  14       38.68       40.14      2.38 o 
   3   7  14       10.61        6.41      2.29 o 
   4   7  14        8.35        9.43      2.31 o 
   5   7  14        4.32        6.88      2.58 o 
   0   8  14       80.60       86.67      4.56 o 
   1   8  14        2.34        0.88      1.68 o 
   2   8  14        0.99        0.56      1.48 o 
   3   8  14       25.43       26.82      4.75 o 
   4   8  14        0.03        1.52      2.24 o 
   0   9  14        8.43        6.69      3.57 o 
   1   9  14        0.34       -0.39      1.63 o 
   2   9  14        2.97        0.24      1.57 o 
   3   9  14        3.85        2.09      1.76 o 
   0  10  14        2.78        2.61      3.39 o 
   1  10  14        6.34        1.73      2.36 o 
   2  10  14        0.00        4.29      3.29 o 
   1   0  15      750.32      726.98      6.42 o 
   2   0  15      542.51      530.31      4.95 o 
   3   0  15        6.11        3.03      1.93 o 
   4   0  15        3.23        3.88      2.40 o 
   5   0  15        0.17        0.80      2.52 o 
   6   0  15        0.32       -0.76      2.92 o 
   0   1  15     1845.45     1892.41     14.18 o 
   1   1  15     1015.34     1013.65      5.10 o 
   2   1  15       92.96       80.13      2.23 o 
   3   1  15       52.95       52.56      1.09 o 
   4   1  15       50.41       56.92      1.30 o 
   5   1  15       14.53       15.48      1.71 o 
   6   1  15        3.45        2.19      2.18 o 
   0   2  15        0.32        0.33      0.90 o 
   1   2  15      685.35      679.38      3.99 o 
   2   2  15      154.47      150.09      1.71 o 
   3   2  15       47.60       48.83      1.70 o 
   4   2  15      145.95      154.63      2.34 o 
   5   2  15        1.57        0.71      0.88 o 
   6   2  15        7.90        5.91      3.55 o 
   0   3  15       13.06       14.28      2.64 o 
   1   3  15       57.26       54.34      1.74 o 
   2   3  15      125.41      117.83      1.60 o 
   3   3  15      246.31      266.47      3.39 o 
   4   3  15       12.21       16.86      1.26 o 
   5   3  15       12.82        9.25      1.38 o 
   6   3  15        7.75        1.55      2.48 o 
   0   4  15      244.67      254.98      6.40 o 
   1   4  15      146.28      148.49      2.19 o 
   2   4  15      292.18      299.63      2.85 o 
   3   4  15        1.54        2.33      0.80 o 
   4   4  15      124.37      144.51      2.94 o 
   5   4  15       11.20       10.41      2.20 o 
   6   4  15        0.69        2.89      3.22 o 
   0   5  15      685.56      718.39      8.27 o 
   1   5  15       14.05       12.27      1.59 o 
   2   5  15       12.94       18.76      1.45 o 
   3   5  15       41.35       50.05      1.62 o 
   4   5  15        2.73        3.53      1.04 o 
   5   5  15        0.68       -0.41      1.20 o 
   0   6  15       12.25        8.89      2.22 o 
   1   6  15       63.23       65.06      2.30 o 
   2   6  15       79.46       86.67      2.76 o 
   3   6  15        5.42        6.42      1.47 o 
   4   6  15       20.43       14.86      2.48 o 
   5   6  15        1.75        2.50      2.02 o 
   0   7  15       14.01       14.71      2.98 o 
   1   7  15       64.92       72.21      2.91 o 
   2   7  15       16.23       14.97      1.90 o 
   3   7  15        6.14        2.43      1.46 o 
   4   7  15        0.79       -1.49      1.49 o 
   0   8  15       14.84        9.91      4.14 o 
   1   8  15        6.70        2.81      1.92 o 
   2   8  15        0.85        0.05      1.15 o 
   3   8  15        1.76        1.69      1.74 o 
   4   8  15        1.27        4.50      2.41 o 
   0   9  15        0.29        0.35      2.63 o 
   1   9  15       10.18        6.52      2.95 o 
   2   9  15       32.42       35.79      9.24 o 
   3   9  15        1.11       -1.03      1.62 o 
   0  10  15        0.05        0.86      2.87 o 
   1  10  15        5.47        4.91      2.67 o 
   0   0  16     1893.90     1995.11     17.34 o 
   1   0  16      818.53      894.02      7.50 o 
   2   0  16        0.45       -0.30      0.42 o 
   3   0  16       43.18       47.89      2.98 o 
   4   0  16       29.89       31.16      3.63 o 
   5   0  16       43.31       53.40      6.43 o 
   6   0  16        0.15        2.43      3.41 o 
   0   1  16     1847.46     1844.35     14.22 o 
   1   1  16      324.46      313.87      2.19 o 
   2   1  16      603.21      617.22      5.34 o 
   3   1  16       47.28       60.83      2.17 o 
   4   1  16       19.30       20.43      0.73 o 
   5   1  16       48.84       47.62      2.92 o 
   6   1  16        1.23        0.97      2.10 o 
   0   2  16      182.01      187.98      2.29 o 
   1   2  16      906.12      934.16      4.85 o 
   2   2  16      412.58      432.08      3.11 o 
   3   2  16      128.12      142.63      1.63 o 
   4   2  16       69.24       72.74      1.65 o 
   5   2  16        7.80        5.51      1.09 o 
   6   2  16        3.96        3.18      2.43 o 
   0   3  16      314.94      343.95      4.57 o 
   1   3  16       45.50       45.54      1.30 o 
   2   3  16       71.79       72.17      1.41 o 
   3   3  16      293.13      316.01      3.23 o 
   4   3  16       27.15       27.91      1.48 o 
   5   3  16       13.11       13.13      2.59 o 
   6   3  16        1.86        3.71      2.81 o 
   0   4  16      200.03      215.68      3.66 o 
   1   4  16       81.14       76.97      2.27 o 
   2   4  16       77.96       80.10      1.70 o 
   3   4  16       33.01       34.14      1.20 o 
   4   4  16       21.80       25.39      1.76 o 
   5   4  16       11.67        8.89      1.90 o 
   6   4  16        0.46       -0.60      3.10 o 
   0   5  16       92.80       79.03      3.64 o 
   1   5  16       80.66       91.45      2.05 o 
   2   5  16       16.64       19.60      1.47 o 
   3   5  16       79.85       83.70      1.85 o 
   4   5  16        8.16        3.19      1.55 o 
   5   5  16        0.05        0.92      1.21 o 
   0   6  16       22.83       19.37      2.66 o 
   1   6  16        7.99        8.79      1.79 o 
   2   6  16       64.83       68.07      2.13 o 
   3   6  16       48.76       57.95      2.02 o 
   4   6  16       10.92        9.06      2.03 o 
   5   6  16        8.96        8.72      3.05 o 
   0   7  16        2.73        0.67      1.90 o 
   1   7  16       43.15       52.02      2.37 o 
   2   7  16       12.52       10.33      1.74 o 
   3   7  16       13.49        7.12      2.82 o 
   4   7  16        9.59        7.92      2.47 o 
   0   8  16        4.84        4.06      2.86 o 
   1   8  16        3.63        0.68      1.58 o 
   2   8  16        2.02        0.57      1.55 o 
   3   8  16       16.17        8.86      3.67 o 
   4   8  16        2.26        3.70      2.07 o 
   0   9  16        0.00       -1.82      2.72 o 
   1   9  16        1.90        0.53      1.84 o 
   2   9  16        2.14       -0.01      1.27 o 
   3   9  16        8.61        4.55      2.28 o 
   0  10  16        2.97        4.23      3.72 o 
   1  10  16        3.19        3.32      2.71 o 
   1   0  17      193.69      176.10      2.57 o 
   2   0  17       47.14       40.06      1.96 o 
   3   0  17      143.01      144.06      4.12 o 
   4   0  17       42.17       43.68      5.23 o 
   5   0  17       15.28       10.68      4.73 o 
   6   0  17        1.17        0.37      2.70 o 
   0   1  17      118.67      113.72      2.15 o 
   1   1  17      190.37      191.03      1.45 o 
   2   1  17      475.62      470.86      2.90 o 
   3   1  17       69.16       70.02      1.79 o 
   4   1  17      133.53      140.35      2.87 o 
   5   1  17        4.45        5.49      2.26 o 
   6   1  17        4.22        1.10      2.32 o 
   0   2  17     2227.43     2215.90     14.68 o 
   1   2  17      196.91      216.99      2.25 o 
   2   2  17      201.08      200.88      2.40 o 
   3   2  17      225.14      231.88      2.81 o 
   4   2  17       93.25       94.98      1.72 o 
   5   2  17        3.24        1.50      0.82 o 
   6   2  17        8.02        5.12      3.00 o 
   0   3  17        1.47        2.26      1.06 o 
   1   3  17      645.47      651.36      4.17 o 
   2   3  17       31.35       33.68      1.09 o 
   3   3  17       76.01       87.33      1.85 o 
   4   3  17        5.06        4.02      0.92 o 
   5   3  17       45.50       56.46      2.15 o 
   6   3  17        6.25        8.22      4.35 o 
   0   4  17        0.00       -0.20      1.37 o 
   1   4  17      357.73      347.61      3.38 o 
   2   4  17       20.28       21.36      1.10 o 
   3   4  17       15.11       15.63      0.79 o 
   4   4  17       13.08       13.85      2.27 o 
   5   4  17       21.21       20.45      3.86 o 
   6   4  17        5.02        3.70      3.72 o 
   0   5  17       50.53       60.67      3.11 o 
   1   5  17       53.24       53.67      1.76 o 
   2   5  17      102.60      101.90      2.46 o 
   3   5  17       21.42       24.52      1.44 o 
   4   5  17       15.19       10.18      3.22 o 
   5   5  17        1.08        1.20      1.72 o 
   0   6  17       79.06       89.32      3.60 o 
   1   6  17        0.86        1.99      1.29 o 
   2   6  17       26.20       26.20      1.87 o 
   3   6  17       55.12       60.29      2.17 o 
   4   6  17        1.79        1.65      1.59 o 
   5   6  17        1.08       -0.11      1.77 o 
   0   7  17        3.31        1.51      2.14 o 
   1   7  17       26.68       32.29      2.29 o 
   2   7  17       15.07       12.01      1.99 o 
   3   7  17        8.16        1.51      1.46 o 
   4   7  17        5.18        5.03      2.35 o 
   0   8  17       21.75       32.17     12.09 o 
   1   8  17       17.65        5.22      2.60 o 
   2   8  17        0.24        0.19      1.42 o 
   3   8  17        6.00        5.17      2.54 o 
   4   8  17        2.71        4.68      2.37 o 
   0   9  17        0.27       -0.01      2.32 o 
   1   9  17        3.84        0.71      1.83 o 
   2   9  17        4.60        0.34      1.55 o 
   3   9  17        2.67        0.73      1.67 o 
   0  10  17        9.67       11.84      6.70 o 
   1  10  17        3.96        2.73      2.50 o 
   0   0  18     1060.92     1141.39      9.62 o 
   1   0  18      463.66      494.90      4.88 o 
   2   0  18       14.27       17.20      0.82 o 
   3   0  18       16.53       17.82      2.62 o 
   4   0  18      169.56      211.69      6.32 o 
   5   0  18       48.21       52.85      4.20 o 
   6   0  18        1.98        0.33      2.70 o 
   0   1  18      387.18      381.96      3.86 o 
   1   1  18      584.44      584.30      3.18 o 
   2   1  18       12.20        9.82      0.57 o 
   3   1  18      196.57      204.66      2.37 o 
   4   1  18       61.45       65.79      2.11 o 
   5   1  18       10.49        4.12      2.41 o 
   6   1  18        3.09        4.65      3.13 o 
   0   2  18        0.93       -0.50      0.86 o 
   1   2  18      386.06      365.20      2.59 o 
   2   2  18      392.40      391.14      2.42 o 
   3   2  18        7.72        5.75      1.05 o 
   4   2  18       25.83       29.32      1.01 o 
   5   2  18       23.25        4.43      2.90 o 
   6   2  18        8.61        3.35      2.40 o 
   0   3  18      223.08      208.47      3.07 o 
   1   3  18       22.58       28.12      1.21 o 
   2   3  18       29.62       36.82      1.35 o 
   3   3  18       24.07       30.43      1.62 o 
   4   3  18       64.32       74.30      2.09 o 
   5   3  18        5.15        3.69      1.15 o 
   6   3  18       13.96        4.00      3.44 o 
   0   4  18        0.53        0.21      1.02 o 
   1   4  18      173.82      177.84      2.33 o 
   2   4  18        8.43        7.75      1.08 o 
   3   4  18       40.60       38.66      1.21 o 
   4   4  18       34.92       43.06      4.02 o 
   5   4  18        1.27        2.20      1.52 o 
   6   4  18        1.45        3.44      4.55 o 
   0   5  18      354.38      352.72      5.34 o 
   1   5  18        5.30        4.31      1.47 o 
   2   5  18       24.46       21.77      1.45 o 
   3   5  18       15.82       21.05      1.28 o 
   4   5  18        5.77        4.82      2.06 o 
   5   5  18        3.55        2.72      2.10 o 
   0   6  18        4.41        4.48      2.27 o 
   1   6  18       13.89       15.80      1.58 o 
   2   6  18       20.71       23.48      1.82 o 
   3   6  18       14.71        9.96      2.97 o 
   4   6  18        2.12        3.09      1.73 o 
   5   6  18        0.29        2.07      2.26 o 
   0   7  18        4.91        1.49      2.06 o 
   1   7  18        6.73        5.72      1.77 o 
   2   7  18       43.27       46.11      4.11 o 
   3   7  18       11.03        3.45      1.66 o 
   4   7  18        6.47        6.24      2.45 o 
   0   8  18        6.95        4.98      3.11 o 
   1   8  18        3.46        2.07      1.84 o 
   2   8  18       13.10        3.23      1.93 o 
   3   8  18        4.47        4.55      2.14 o 
   0   9  18        0.61        0.34      2.51 o 
   1   9  18        1.08        0.50      1.78 o 
   2   9  18        1.45        0.13      1.35 o 
   0  10  18        3.66        0.19      3.08 o 
   1   0  19      557.57      526.61      5.21 o 
   2   0  19       54.31       65.84      1.35 o 
   3   0  19       25.88       40.78      3.20 o 
   4   0  19      119.43      144.54      5.20 o 
   5   0  19        9.67        3.32      3.41 o 
   6   0  19        3.12        2.10      3.37 o 
   0   1  19       45.27       44.72      1.46 o 
   1   1  19      490.03      478.38      2.97 o 
   2   1  19      396.69      411.83      3.20 o 
   3   1  19       23.35       30.07      1.30 o 
   4   1  19       22.89       22.95      2.57 o 
   5   1  19       29.58        0.12      2.08 o 
   6   1  19        0.42        1.85      2.18 o 
   0   2  19        3.14        1.69      0.87 o 
   1   2  19      122.66      119.79      1.45 o 
   2   2  19       39.44       38.92      0.94 o 
   3   2  19       14.72       13.74      1.37 o 
   4   2  19        5.28        5.04      0.70 o 
   5   2  19        8.27        1.54      1.44 o 
   6   2  19        8.52        4.36      2.69 o 
   0   3  19       20.80       18.51      1.47 o 
   1   3  19      381.00      369.71      3.08 o 
   2   3  19      299.69      310.45      3.07 o 
   3   3  19       12.71       16.74      1.20 o 
   4   3  19       20.25       22.68      0.96 o 
   5   3  19       21.04       -0.39      2.06 o 
   6   3  19        1.46        1.99      3.16 o 
   0   4  19        2.65        1.62      1.24 o 
   1   4  19      170.87      161.73      2.52 o 
   2   4  19        0.42        1.17      0.77 o 
   3   4  19       66.16       61.86      2.23 o 
   4   4  19       20.00       11.52      3.70 o 
   5   4  19        7.98        6.60      2.20 o 
   0   5  19       42.70       39.63      3.04 o 
   1   5  19      107.34      116.12      2.28 o 
   2   5  19       19.03       20.30      1.48 o 
   3   5  19        3.69        4.02      0.95 o 
   4   5  19        0.71       -0.30      0.95 o 
   5   5  19        1.29        2.39      1.91 o 
   0   6  19       19.60       23.84      2.77 o 
   1   6  19        9.86       12.10      1.63 o 
   2   6  19        7.04        6.71      1.46 o 
   3   6  19       35.91       38.98      5.11 o 
   4   6  19        3.13        3.40      1.81 o 
   5   6  19        0.29        0.22      1.71 o 
   0   7  19       68.03       78.67      4.05 o 
   1   7  19        6.33        5.63      1.71 o 
   2   7  19       24.03       14.62      4.61 o 
   3   7  19        4.50        2.27      1.60 o 
   4   7  19        0.46        5.35      2.20 o 
   0   8  19        3.99        3.27      2.64 o 
   1   8  19        7.73        1.65      2.12 o 
   2   8  19        6.84        0.44      1.51 o 
   3   8  19        3.29        1.44      1.56 o 
   0   9  19        2.85        3.96      3.05 o 
   1   9  19        2.36        1.61      2.25 o 
   2   9  19        7.91       -0.20      1.50 o 
   0   0  20     1515.51     1531.95     12.42 o 
   1   0  20      256.83      241.81      2.67 o 
   2   0  20       10.12       11.89      1.15 o 
   3   0  20      418.57      447.35      7.93 o 
   4   0  20        7.86       14.45      2.86 o 
   5   0  20        0.00        0.16      2.18 o 
   6   0  20        4.44        3.89      4.76 o 
   0   1  20        3.16        0.36      0.88 o 
   1   1  20      177.46      164.15      1.53 o 
   2   1  20       79.96       84.73      1.01 o 
   3   1  20        0.94        1.93      0.81 o 
   4   1  20       93.53      101.74      3.31 o 
   5   1  20       19.50       -0.28      2.15 o 
   6   1  20        0.40        0.20      1.98 o 
   0   2  20       32.46       39.69      1.49 o 
   1   2  20      418.23      426.94      3.82 o 
   2   2  20       27.35       27.60      0.66 o 
   3   2  20       62.72       68.56      1.34 o 
   4   2  20        3.11        2.63      0.59 o 
   5   2  20        2.00       -0.30      1.74 o 
   6   2  20       10.73        2.35      2.60 o 
   0   3  20       26.89       30.99      1.53 o 
   1   3  20       15.56       16.85      1.05 o 
   2   3  20      273.44      282.66      2.98 o 
   3   3  20       60.87       62.59      1.36 o 
   4   3  20        8.24        6.72      1.24 o 
   5   3  20       15.53       -0.18      1.94 o 
   6   3  20        2.88        0.73      3.20 o 
   0   4  20      142.74      136.98      2.96 o 
   1   4  20      156.64      160.55      3.00 o 
   2   4  20       13.09       11.42      1.22 o 
   3   4  20       35.63       30.69      1.53 o 
   4   4  20       24.06       -0.19      1.90 o 
   5   4  20       19.78        5.67      2.73 o 
   0   5  20       69.25       75.66      3.38 o 
   1   5  20       77.33       80.59      2.08 o 
   2   5  20        7.26       10.76      1.45 o 
   3   5  20       11.85       13.06      1.06 o 
   4   5  20        5.38        2.95      1.53 o 
   5   5  20        2.23        3.52      2.16 o 
   0   6  20       23.29       24.57      2.60 o 
   1   6  20       29.85       35.89      1.87 o 
   2   6  20        3.70        4.83      1.52 o 
   3   6  20        5.80        4.45      1.40 o 
   4   6  20        0.73        1.36      1.86 o 
   5   6  20        1.67        0.48      1.67 o 
   0   7  20        7.00        6.87      3.58 o 
   1   7  20       26.34       40.85      2.38 o 
   2   7  20        7.25        2.71      1.55 o 
   3   7  20        7.88        2.13      1.44 o 
   4   7  20        3.05        4.81      2.42 o 
   0   8  20        9.95        6.46      3.43 o 
   1   8  20        5.13        0.84      1.75 o 
   2   8  20        8.71        0.38      1.45 o 
   3   8  20        1.15       -0.62      1.48 o 
   0   9  20        0.02        2.33      3.08 o 
   1   9  20        2.33        1.79      2.02 o 
   2   9  20       17.51        4.47      2.55 o 
   1   0  21       27.45       23.33      1.23 o 
   2   0  21      174.77      180.98      2.29 o 
   3   0  21        0.91       -0.39      2.69 o 
   4   0  21        2.34        2.76      2.36 o 
   5   0  21        4.92       -0.02      2.18 o 
   6   0  21        0.00       -0.97      3.25 o 
   0   1  21      240.98      212.01      3.05 o 
   1   1  21       21.44       24.97      0.79 o 
   2   1  21      123.88      110.04      1.12 o 
   3   1  21      136.70      155.60      2.89 o 
   4   1  21       32.34       42.04      2.96 o 
   5   1  21        1.90       -0.34      2.00 o 
   6   1  21        0.37       -0.49      2.16 o 
   0   2  21      102.13      120.86      2.26 o 
   1   2  21      257.07      267.56      2.41 o 
   2   2  21      102.70      100.15      1.56 o 
   3   2  21       49.00       49.37      0.93 o 
   4   2  21       19.53       26.43      1.46 o 
   5   2  21       12.90        0.09      1.70 o 
   6   2  21        1.90        2.26      2.79 o 
   0   3  21      538.92      559.64      5.15 o 
   1   3  21       37.60       40.80      1.31 o 
   2   3  21       25.26       29.67      1.49 o 
   3   3  21       17.15       18.24      1.00 o 
   4   3  21       56.15       61.24      3.25 o 
   5   3  21       18.12       -0.41      2.20 o 
   0   4  21      221.88      212.82      4.14 o 
   1   4  21      134.53      129.60      2.06 o 
   2   4  21      261.85      283.58      3.02 o 
   3   4  21       21.81       26.09      1.99 o 
   4   4  21       21.96        7.33      4.23 o 
   5   4  21        3.07        0.89      1.73 o 
   0   5  21      148.59      155.60      3.87 o 
   1   5  21        9.20        8.94      1.40 o 
   2   5  21       52.47       61.82      2.14 o 
   3   5  21       38.86       45.04      2.96 o 
   4   5  21        9.70        7.76      2.32 o 
   5   5  21        1.48        2.89      1.99 o 
   0   6  21       10.11        7.29      2.53 o 
   1   6  21       47.03       42.67      2.15 o 
   2   6  21       25.46       29.17      2.30 o 
   3   6  21       19.88       20.76      4.26 o 
   4   6  21       18.23       13.66      3.84 o 
   0   7  21       16.43       15.58      4.22 o 
   1   7  21       15.13       13.34      2.33 o 
   2   7  21        3.85        2.30      1.67 o 
   3   7  21       11.25        3.21      1.90 o 
   4   7  21        2.19        3.07      1.99 o 
   0   8  21        1.34        2.58      2.79 o 
   1   8  21       12.15        6.15      2.26 o 
   2   8  21        1.41       -0.22      1.34 o 
   3   8  21        0.87        1.73      1.81 o 
   0   9  21        0.01        0.26      2.95 o 
   1   9  21        0.48       -0.57      1.76 o 
   2   9  21        0.76        0.02      1.58 o 
   0   0  22      687.03      684.43      6.75 o 
   1   0  22      121.30      116.63      1.92 o 
   2   0  22       20.22       18.24      1.18 o 
   3   0  22      205.34      220.97      5.53 o 
   4   0  22       28.08       25.92      3.14 o 
   5   0  22        4.47        0.24      2.73 o 
   6   0  22        0.12        0.12      2.55 o 
   0   1  22       32.67       36.80      1.60 o 
   1   1  22       97.61       89.46      1.32 o 
   2   1  22       83.07       81.05      1.43 o 
   3   1  22       49.81       58.21      1.65 o 
   4   1  22       26.06       27.32      2.66 o 
   5   1  22        2.46       -0.23      1.85 o 
   6   1  22        2.81        1.72      2.51 o 
   0   2  22       29.04       22.07      1.62 o 
   1   2  22      233.59      232.74      2.35 o 
   2   2  22       22.66       22.76      0.83 o 
   3   2  22       28.84       27.36      1.90 o 
   4   2  22       18.37       16.53      2.26 o 
   5   2  22        1.78       -0.33      1.92 o 
   6   2  22        1.05        1.47      2.70 o 
   0   3  22      256.60      273.81      3.42 o 
   1   3  22      297.34      308.03      2.61 o 
   2   3  22       19.50       16.05      0.89 o 
   3   3  22        6.08        8.02      1.63 o 
   4   3  22        0.79        0.71      0.82 o 
   5   3  22        0.77        0.01      1.94 o 
   0   4  22      121.48      121.07      3.02 o 
   1   4  22      141.47      155.95      2.20 o 
   2   4  22       83.19       92.46      2.02 o 
   3   4  22       40.32       44.65      1.75 o 
   4   4  22        3.42        1.52      0.96 o 
   5   4  22        4.22        1.02      1.86 o 
   0   5  22      104.30      107.26      3.14 o 
   1   5  22        8.69        8.35      1.52 o 
   2   5  22       34.28       38.78      1.58 o 
   3   5  22        6.69        4.52      1.18 o 
   4   5  22        9.20        3.72      1.73 o 
   5   5  22        2.50        0.44      1.92 o 
   0   6  22        0.40       -0.33      1.58 o 
   1   6  22       44.85       43.98      2.77 o 
   2   6  22       22.51       23.36      2.74 o 
   3   6  22       14.33       15.19      3.08 o 
   4   6  22        2.40        2.14      1.98 o 
   0   7  22       24.45       37.07      3.65 o 
   1   7  22       14.00        8.99      2.21 o 
   2   7  22        1.95       -0.08      1.13 o 
   3   7  22        1.55        1.61      1.54 o 
   4   7  22        2.39        1.65      2.32 o 
   0   8  22        0.72        2.17      2.91 o 
   1   8  22        7.33        2.98      2.16 o 
   2   8  22       11.80        3.46      2.16 o 
   3   8  22        2.68        0.03      2.16 o 
   0   9  22        2.90        0.96      2.60 o 
   1   9  22        5.93        3.03      2.20 o 
   2   9  22        0.81        0.62      1.81 o 
   1   0  23       21.74       18.20      1.44 o 
   2   0  23        6.01        4.04      1.24 o 
   3   0  23       69.25       79.36      3.57 o 
   4   0  23        2.26        1.21      2.23 o 
   5   0  23        0.36        0.09      2.61 o 
   6   0  23        0.05        0.12      2.63 o 
   0   1  23      243.72      256.01      4.11 o 
   1   1  23      171.34      165.47      1.69 o 
   2   1  23        8.49        6.19      0.70 o 
   3   1  23       30.59       25.07      1.73 o 
   4   1  23       31.45       41.00      3.20 o 
   5   1  23        2.51       -0.13      1.93 o 
   6   1  23        1.57        1.23      2.47 o 
   0   2  23      723.30      737.66      7.31 o 
   1   2  23        5.00        6.00      0.92 o 
   2   2  23       19.43       21.72      0.84 o 
   3   2  23      101.03      102.42      2.46 o 
   4   2  23       42.19       45.92      3.51 o 
   5   2  23        1.56       -0.17      1.74 o 
   0   3  23        1.09        2.74      1.24 o 
   1   3  23      189.74      185.11      2.25 o 
   2   3  23      359.24      375.87      4.01 o 
   3   3  23       42.14       43.71      1.72 o 
   4   3  23       13.04        0.12      0.71 o 
   5   3  23       16.01       -0.06      1.81 o 
   0   4  23       23.29       28.16      2.36 o 
   1   4  23       71.33       71.86      1.86 o 
   2   4  23       62.31       61.67      1.73 o 
   3   4  23       81.93       95.99      2.21 o 
   4   4  23        6.73        2.65      1.67 o 
   5   4  23        9.52       -0.12      2.22 o 
   0   5  23      260.47      285.14      5.27 o 
   1   5  23       48.59       51.98      1.89 o 
   2   5  23       50.27       56.18      1.77 o 
   3   5  23        8.11        3.25      0.91 o 
   4   5  23        5.53        2.05      1.75 o 
   5   5  23        9.84        4.16      2.44 o 
   0   6  23       62.75       67.84      3.22 o 
   1   6  23        3.67        1.28      1.27 o 
   2   6  23        6.51        2.55      1.56 o 
   3   6  23       20.28       20.59      4.33 o 
   4   6  23        9.52        2.79      2.16 o 
   0   7  23       14.89        9.93      2.68 o 
   1   7  23        4.79        3.33      1.80 o 
   2   7  23       18.97       16.48      5.57 o 
   3   7  23        0.33       -0.96      1.85 o 
   4   7  23        2.57        3.93      2.61 o 
   0   8  23        3.59        5.02      3.20 o 
   1   8  23        3.92        1.77      1.79 o 
   2   8  23        6.24        1.96      1.91 o 
   3   8  23        5.05        3.36      2.33 o 
   0   9  23        0.16        0.81      2.64 o 
   1   9  23        1.52        1.55      1.94 o 
   0   0  24       59.76       48.87      1.81 o 
   1   0  24      476.26      486.40      4.59 o 
   2   0  24       86.10       92.24      2.31 o 
   3   0  24       22.80       17.90      2.97 o 
   4   0  24       17.54       14.71      3.88 o 
   5   0  24        0.37       -0.22      2.47 o 
   6   0  24        0.05       -0.08      2.62 o 
   0   1  24      521.74      532.54      5.88 o 
   1   1  24      101.92      101.61      1.57 o 
   2   1  24       96.92       86.89      1.68 o 
   3   1  24       53.49       62.75      1.81 o 
   4   1  24       42.11       42.61      4.70 o 
   5   1  24        4.64       -0.29      2.02 o 
   0   2  24        2.88        5.02      1.57 o 
   1   2  24       97.97      102.41      1.69 o 
   2   2  24      254.83      254.05      2.40 o 
   3   2  24       22.62       21.43      1.60 o 
   4   2  24        9.32        4.91      1.48 o 
   5   2  24        0.86        0.26      1.96 o 
   0   3  24       62.85       70.62      2.59 o 
   1   3  24      284.51      297.77      2.90 o 
   2   3  24       58.78       58.44      1.84 o 
   3   3  24       42.29       46.46      1.56 o 
   4   3  24        2.40        2.02      1.31 o 
   5   3  24        0.77        0.12      2.11 o 
   0   4  24       40.29       37.58      1.94 o 
   1   4  24      164.43      193.22      2.50 o 
   2   4  24       29.03       27.43      1.54 o 
   3   4  24       47.69       53.71      1.69 o 
   4   4  24        1.45        0.92      1.76 o 
   5   4  24        4.24        0.41      2.37 o 
   0   5  24      204.23      193.83      4.04 o 
   1   5  24        5.61        5.51      1.18 o 
   2   5  24       16.51       19.47      1.61 o 
   3   5  24       13.47        7.05      1.90 o 
   4   5  24       10.08        4.28      2.22 o 
   5   5  24        2.59        0.60      2.57 o 
   0   6  24       25.47       30.56      2.88 o 
   1   6  24       52.74       56.56      2.32 o 
   2   6  24       19.59        8.04      3.44 o 
   3   6  24        9.56        5.94      1.73 o 
   4   6  24        8.56        2.99      2.16 o 
   0   7  24        1.21        2.33      2.07 o 
   1   7  24        3.56        1.46      1.50 o 
   2   7  24        5.41        2.41      1.64 o 
   3   7  24       12.67        6.09      2.80 o 
   0   8  24        0.72        2.47      2.48 o 
   1   8  24        0.30        0.61      1.58 o 
   2   8  24        4.91        1.74      1.81 o 
   3   8  24        5.42        4.24      3.05 o 
   0   9  24        1.21        3.19      3.51 o 
   1   9  24        0.85        3.62      2.39 o 
   1   0  25      190.30      205.46      3.06 o 
   2   0  25        0.18        1.31      0.87 o 
   3   0  25       20.62       24.66      3.17 o 
   4   0  25       62.70       72.00      4.11 o 
   5   0  25        4.79       -0.20      2.45 o 
   0   1  25       42.57       39.97      1.80 o 
   1   1  25       27.36       24.93      1.02 o 
   2   1  25      166.03      178.26      2.29 o 
   3   1  25       57.50       72.66      2.50 o 
   4   1  25       23.50       12.22      5.81 o 
   5   1  25        7.78       -0.18      1.85 o 
   0   2  25       91.94       94.17      2.45 o 
   1   2  25      168.42      179.70      2.38 o 
   2   2  25      256.58      268.42      2.36 o 
   3   2  25       42.26       44.67      1.70 o 
   4   2  25        6.45        3.70      1.63 o 
   5   2  25        0.13       -0.16      1.78 o 
   0   3  25      233.13      239.19      3.57 o 
   1   3  25       99.19      102.83      1.93 o 
   2   3  25       58.58       59.75      1.39 o 
   3   3  25       14.21       12.43      1.38 o 
   4   3  25       13.35        5.28      2.35 o 
   5   3  25        2.13       -0.04      2.04 o 
   0   4  25       19.18       13.95      1.67 o 
   1   4  25      171.81      176.71      2.29 o 
   2   4  25       19.41       25.19      1.45 o 
   3   4  25       50.61       54.46      1.82 o 
   4   4  25        4.09        1.72      1.69 o 
   5   4  25        2.42       -0.03      1.96 o 
   0   5  25       76.68       83.03      2.91 o 
   1   5  25        1.45        1.87      1.14 o 
   2   5  25        2.04        2.99      1.46 o 
   3   5  25        5.65        4.02      1.36 o 
   4   5  25       10.77        2.90      2.02 o 
   0   6  25        0.07       -0.11      1.69 o 
   1   6  25        5.06        3.71      1.55 o 
   2   6  25       17.53        7.06      2.67 o 
   3   6  25        7.51        3.60      2.16 o 
   4   6  25        0.43        0.49      1.94 o 
   0   7  25        0.04       -0.45      1.88 o 
   1   7  25        3.33        0.79      1.58 o 
   2   7  25        2.53       -0.30      1.36 o 
   3   7  25        0.49        0.76      1.82 o 
   0   8  25        0.40        0.78      2.21 o 
   1   8  25        0.11       -1.82      1.82 o 
   2   8  25        4.66        2.31      1.71 o 
   0   9  25        0.14       -0.06      2.24 o 
   0   0  26      486.71      488.26      5.89 o 
   1   0  26       91.85       90.74      2.31 o 
   2   0  26       21.03       33.08      1.66 o 
   3   0  26       38.74       27.69      3.26 o 
   4   0  26       27.58       25.00     16.47 o 
   5   0  26        5.92       -0.28      2.58 o 
   0   1  26      932.28     1000.12      8.68 o 
   1   1  26      377.26      387.25      3.21 o 
   2   1  26      166.90      186.95      2.51 o 
   3   1  26       37.11       28.09      1.32 o 
   4   1  26       12.85        5.39      3.09 o 
   5   1  26        1.40       -0.41      1.84 o 
   0   2  26        7.98        5.49      1.61 o 
   1   2  26       42.75       38.95      1.40 o 
   2   2  26      250.49      246.30      2.76 o 
   3   2  26       35.56       49.16      2.20 o 
   4   2  26       11.88        4.88      3.19 o 
   5   2  26        2.12        0.25      1.91 o 
   0   3  26       84.77       74.27      3.05 o 
   1   3  26      317.15      322.58      3.39 o 
   2   3  26       15.48       18.21      0.99 o 
   3   3  26        7.85        3.20      1.23 o 
   4   3  26       10.10        4.53      1.92 o 
   5   3  26        3.37        0.11      2.22 o 
   0   4  26       14.90       18.15      1.76 o 
   1   4  26      109.82      116.25      1.94 o 
   2   4  26        2.78        3.43      0.97 o 
   3   4  26       17.61        4.50      2.12 o 
   4   4  26        3.65        0.47      1.52 o 
   5   4  26        0.09        0.18      2.44 o 
   0   5  26        2.51        2.42      1.86 o 
   1   5  26       22.68       32.03      1.64 o 
   2   5  26       44.20       48.78      1.77 o 
   3   5  26        1.03       -0.16      1.13 o 
   4   5  26        0.03       -0.47      1.65 o 
   0   6  26       17.85       19.70      2.79 o 
   1   6  26        1.39        1.42      1.26 o 
   2   6  26       12.10        4.26      1.77 o 
   3   6  26       14.74       10.66      4.38 o 
   4   6  26        0.88        0.16      1.60 o 
   0   7  26        2.28        0.83      2.08 o 
   1   7  26        3.57        0.07      1.08 o 
   2   7  26        0.26        1.40      1.48 o 
   3   7  26       17.59       13.32      5.60 o 
   0   8  26        3.57        5.64      3.12 o 
   1   8  26        0.65        0.64      1.65 o 
   2   8  26        0.10        0.70      1.61 o 
   1   0  27       23.10       22.64      1.80 o 
   2   0  27      151.71      153.29      2.95 o 
   3   0  27       33.82       33.09      3.50 o 
   4   0  27        1.79        0.29      3.93 o 
   5   0  27        4.09       -0.21      2.62 o 
   0   1  27        8.35       14.38      1.64 o 
   1   1  27      313.79      311.85      2.74 o 
   2   1  27        0.26       -0.26      0.80 o 
   3   1  27       34.02       37.69      1.32 o 
   4   1  27       10.35        4.02      2.62 o 
   5   1  27        0.92       -0.36      1.88 o 
   0   2  27       50.93       46.36      2.31 o 
   1   2  27      149.60      179.17      2.25 o 
   2   2  27      167.80      176.31      2.22 o 
   3   2  27       63.47       72.10      2.96 o 
   4   2  27        0.06        0.16      1.19 o 
   5   2  27        1.80        0.79      2.20 o 
   0   3  27        1.73        2.39      1.83 o 
   1   3  27       31.24       38.10      1.58 o 
   2   3  27        3.84        2.84      0.91 o 
   3   3  27        9.01        7.00      2.30 o 
   4   3  27        9.30        4.00      1.70 o 
   5   3  27        1.71        0.21      2.45 o 
   0   4  27        6.43        6.61      1.62 o 
   1   4  27       36.83       44.34      1.90 o 
   2   4  27       19.60       15.49      1.44 o 
   3   4  27        2.09        1.15      0.60 o 
   4   4  27        2.34        2.59      1.94 o 
   5   4  27        0.22       -0.25      2.53 o 
   0   5  27       52.09       66.55      2.65 o 
   1   5  27       40.97       54.14      2.02 o 
   2   5  27        0.29        1.13      1.04 o 
   3   5  27        3.26        1.09      1.59 o 
   4   5  27       18.99       16.95      7.25 o 
   0   6  27        3.75        3.08      1.98 o 
   1   6  27        2.43        2.40      1.32 o 
   2   6  27        5.98        3.65      1.48 o 
   3   6  27        3.71        2.84      2.25 o 
   4   6  27       10.76        5.39      2.85 o 
   0   7  27        7.04        6.37      3.08 o 
   1   7  27        1.72       -0.33      1.33 o 
   2   7  27        0.73       -0.38      1.26 o 
   3   7  27        2.01       -0.46      2.13 o 
   0   8  27       10.09        5.69      3.92 o 
   1   8  27        2.06        3.48      2.06 o 
   2   8  27        3.53        0.96      1.61 o 
   0   0  28        5.42        5.49      1.92 o 
   1   0  28      481.26      519.76      5.46 o 
   2   0  28       90.93       97.01      2.48 o 
   3   0  28       98.22      104.14      4.45 o 
   4   0  28        8.09        4.49      3.84 o 
   5   0  28        3.86        3.60      3.67 o 
   0   1  28      369.96      361.85      4.70 o 
   1   1  28       94.81       96.34      1.52 o 
   2   1  28        3.15        1.74      0.93 o 
   3   1  28       55.81       62.49      2.07 o 
   4   1  28        3.75        0.55      2.13 o 
   5   1  28        1.50       -0.99      2.20 o 
   0   2  28        6.90        6.71      1.58 o 
   1   2  28      226.56      253.26      2.75 o 
   2   2  28       64.43       55.23      1.31 o 
   3   2  28       13.16        9.10      2.11 o 
   4   2  28        5.93        2.58      2.33 o 
   5   2  28        0.50        1.69      2.47 o 
   0   3  28       79.77       92.84      3.17 o 
   1   3  28       41.69       47.08      1.99 o 
   2   3  28       19.40       23.87      1.15 o 
   3   3  28       10.01        3.55      1.63 o 
   4   3  28        0.47        1.01      1.71 o 
   5   3  28        0.24       -0.12      2.56 o 
   0   4  28       53.19       55.13      2.65 o 
   1   4  28        2.51        4.59      1.27 o 
   2   4  28       19.98       21.23      1.51 o 
   3   4  28        0.93       -0.13      0.95 o 
   4   4  28        5.08        3.55      2.31 o 
   0   5  28        0.23        0.14      1.22 o 
   1   5  28        2.27        1.57      1.19 o 
   2   5  28        2.39        0.90      1.07 o 
   3   5  28        2.54        1.68      1.51 o 
   4   5  28        8.54        5.37      3.26 o 
   0   6  28        2.32        0.86      1.91 o 
   1   6  28        0.40        0.88      1.21 o 
   2   6  28        5.88        1.47      1.34 o 
   3   6  28        0.87        0.30      1.61 o 
   0   7  28        0.50        0.20      1.67 o 
   1   7  28       11.07        3.80      1.69 o 
   2   7  28        4.76        1.37      1.56 o 
   3   7  28        9.73        5.06      2.63 o 
   0   8  28        1.05        4.72      2.67 o 
   1   8  28        1.25        2.11      1.99 o 
   1   0  29       16.97       19.19      1.68 o 
   2   0  29      508.16      543.50      5.69 o 
   3   0  29        2.62        1.57      0.60 o 
   4   0  29        2.77        2.13      3.61 o 
   5   0  29        0.00       -0.52      3.37 o 
   0   1  29      398.61      426.86      5.49 o 
   1   1  29      168.18      172.58      1.96 o 
   2   1  29      125.17      142.56      2.19 o 
   3   1  29       25.44       24.28      1.75 o 
   4   1  29        6.46        3.67      2.59 o 
   5   1  29        3.96        1.46      2.47 o 
   0   2  29       52.09       56.08      2.36 o 
   1   2  29      272.11      276.38      2.92 o 
   2   2  29        6.94        7.48      0.87 o 
   3   2  29       10.98        5.74      2.02 o 
   4   2  29       16.37        7.12      4.07 o 
   5   2  29        1.59        0.14      2.34 o 
   0   3  29      268.93      299.13      5.06 o 
   1   3  29       69.07       80.85      1.98 o 
   2   3  29       36.75       39.76      1.64 o 
   3   3  29        5.58        1.43      1.02 o 
   4   3  29        0.10        0.20      2.56 o 
   5   3  29        5.44        0.06      2.12 o 
   0   4  29        8.08       10.33      1.91 o 
   1   4  29       21.05       21.81      1.66 o 
   2   4  29       42.51       45.75      1.65 o 
   3   4  29        7.26        3.11      1.60 o 
   4   4  29        3.45        1.03      2.25 o 
   0   5  29       16.32       27.69      2.29 o 
   1   5  29        6.24        8.21      1.45 o 
   2   5  29       29.84       40.33      1.89 o 
   3   5  29        8.37        4.95      2.02 o 
   4   5  29        2.28        0.81      1.79 o 
   0   6  29        5.93        4.69      1.95 o 
   1   6  29        2.83        1.89      1.33 o 
   2   6  29        5.84        2.36      1.35 o 
   3   6  29        2.53        1.42      1.74 o 
   0   7  29        2.29       -0.10      1.53 o 
   1   7  29        7.16        1.68      1.49 o 
   2   7  29        7.23        2.02      1.52 o 
   0   8  29        0.13        1.22      2.33 o 
   1   8  29        3.29        2.24      1.94 o 
   0   0  30        0.54        0.34      1.51 o 
   1   0  30       31.80       29.53      1.89 o 
   2   0  30      115.82      115.18      2.44 o 
   3   0  30       10.20        9.16      2.32 o 
   4   0  30        1.24        1.13      2.96 o 
   5   0  30        0.43       -0.74      3.63 o 
   0   1  30        1.96        3.61      1.32 o 
   1   1  30       48.90       51.89      1.45 o 
   2   1  30       17.34       14.61      1.13 o 
   3   1  30       38.25       49.36      1.73 o 
   4   1  30        6.06        2.80      2.24 o 
   5   1  30        0.82        0.43      2.17 o 
   0   2  30        0.14        0.03      1.45 o 
   1   2  30      103.19      106.93      1.94 o 
   2   2  30        5.05        5.90      1.06 o 
   3   2  30        4.84        1.30      1.53 o 
   4   2  30        6.75        4.91      2.70 o 
   5   2  30        0.31        1.16      3.12 o 
   0   3  30      219.67      228.67      5.24 o 
   1   3  30        1.32        1.04      1.24 o 
   2   3  30        9.70       10.83      0.90 o 
   3   3  30        2.76       -0.38      1.49 o 
   4   3  30       11.70        0.11      2.16 o 
   0   4  30       12.43       16.52      2.51 o 
   1   4  30       59.06       70.54      2.22 o 
   2   4  30       35.73       45.35      1.92 o 
   3   4  30        7.87        0.34      1.69 o 
   4   4  30        7.36        0.08      2.15 o 
   0   5  30        0.78       -0.27      1.21 o 
   1   5  30       12.57       10.11      1.58 o 
   2   5  30        6.84        3.65      1.54 o 
   3   5  30        9.26        4.11      2.79 o 
   4   5  30        1.09        0.16      1.67 o 
   0   6  30       12.21        7.98      2.16 o 
   1   6  30        3.46        1.06      1.19 o 
   2   6  30       13.79        7.11      3.04 o 
   3   6  30        5.50        4.55      2.26 o 
   0   7  30        0.20        1.17      2.52 o 
   1   7  30        0.31        0.33      1.25 o 
   2   7  30        1.40        0.97      1.48 o 
   0   8  30        0.04       -0.17      2.33 o 
   1   0  31        1.95        3.01      1.48 o 
   2   0  31        0.06       -0.13      0.88 o 
   3   0  31        0.42        0.34      0.44 o 
   4   0  31        4.58        1.30      3.03 o 
   5   0  31        2.59       -0.02      4.89 o 
   0   1  31      133.10      124.07      2.63 o 
   1   1  31       59.48       63.76      1.34 o 
   2   1  31        4.85        3.29      0.96 o 
   3   1  31       19.68       12.41      4.83 o 
   4   1  31        0.60        0.67      1.95 o 
   5   1  31        1.40        0.71      3.70 o 
   0   2  31       12.76       16.10      1.89 o 
   1   2  31        4.20        2.79      0.94 o 
   2   2  31        3.57        1.85      0.79 o 
   3   2  31       20.00        1.03      1.54 o 
   4   2  31        1.37        1.14      2.51 o 
   0   3  31      112.31      121.43      3.68 o 
   1   3  31       35.57       48.47      1.91 o 
   2   3  31        8.41        8.08      0.98 o 
   3   3  31       18.50        0.10      1.83 o 
   4   3  31        1.27        0.22      2.21 o 
   0   4  31        2.68        2.94      1.87 o 
   1   4  31       27.65       31.25      3.28 o 
   2   4  31        8.45        7.35      1.07 o 
   3   4  31        5.35        0.31      1.50 o 
   4   4  31        1.70       -0.11      2.26 o 
   0   5  31        6.81        2.99      1.92 o 
   1   5  31        7.74        4.47      1.46 o 
   2   5  31       10.03        5.98      1.77 o 
   3   5  31        5.11        4.61      2.44 o 
   0   6  31       58.30       72.49      3.12 o 
   1   6  31        9.22        2.89      1.42 o 
   2   6  31        0.06       -0.72      1.27 o 
   3   6  31        6.62        3.89      2.67 o 
   0   7  31        8.01        3.09      2.18 o 
   1   7  31        2.91        1.49      1.52 o 
   2   7  31        4.38        1.92      2.17 o 
   0   0  32      107.14      122.59      3.55 o 
   1   0  32      150.74      163.97      3.23 o 
   2   0  32       10.88       11.75      1.83 o 
   3   0  32        0.50        0.25      0.74 o 
   4   0  32        0.78        1.51      3.25 o 
   0   1  32        1.88        1.09      1.20 o 
   1   1  32        2.65        2.24      0.92 o 
   2   1  32       11.76        9.14      1.19 o 
   3   1  32       11.93        7.67      2.22 o 
   4   1  32        4.78        1.56      2.12 o 
   0   2  32       34.19       34.05      2.03 o 
   1   2  32        3.54        2.96      1.01 o 
   2   2  32       55.67       58.66      1.50 o 
   3   2  32        6.98        0.78      1.49 o 
   4   2  32        2.34        2.61      2.66 o 
   0   3  32      165.34      202.17      4.45 o 
   1   3  32        2.99        1.17      1.15 o 
   2   3  32       21.69       22.03      2.08 o 
   3   3  32        1.20        0.15      1.51 o 
   4   3  32        4.28        0.28      2.27 o 
   0   4  32       10.16        9.32      2.24 o 
   1   4  32       52.87       62.00      2.46 o 
   2   4  32       18.10       17.50      2.85 o 
   3   4  32        1.85       -0.08      1.37 o 
   4   4  32        0.76        0.26      2.45 o 
   0   5  32        9.07        5.80      2.13 o 
   1   5  32       72.32       89.01      2.61 o 
   2   5  32        0.93        1.51      1.45 o 
   3   5  32       11.86        7.61      4.51 o 
   0   6  32        0.51       -1.11      1.84 o 
   1   6  32        2.97        1.81      1.40 o 
   2   6  32        8.66        3.21      1.65 o 
   3   6  32        5.13        5.99      2.51 o 
   0   7  32       27.58       31.08     10.43 o 
   1   7  32        3.63        1.03      1.38 o 
   1   0  33       88.24       94.75      2.96 o 
   2   0  33       15.75       17.08      2.24 o 
   3   0  33        3.64        3.58      3.16 o 
   4   0  33        0.00       -0.35      2.86 o 
   0   1  33       41.36       41.69      2.04 o 
   1   1  33        1.33        1.77      0.89 o 
   2   1  33       16.68       22.04      1.92 o 
   3   1  33       26.23       19.64      4.69 o 
   4   1  33        2.97        1.07      2.32 o 
   0   2  33       24.86       28.41      2.66 o 
   1   2  33        5.18        5.56      1.15 o 
   2   2  33        4.68        3.58      1.19 o 
   3   2  33       19.04        7.27      4.03 o 
   4   2  33       22.91        8.08      5.28 o 
   0   3  33       43.33       54.52      2.82 o 
   1   3  33       17.68       16.93      1.98 o 
   2   3  33       17.70       13.94      2.19 o 
   3   3  33        0.24       -0.01      1.27 o 
   4   3  33        5.08       -0.26      2.31 o 
   0   4  33        9.70        6.92      2.31 o 
   1   4  33        7.81        6.21      1.46 o 
   2   4  33        9.76        4.52      1.36 o 
   3   4  33        2.12        0.20      1.57 o 
   0   5  33        1.71        2.67      2.38 o 
   1   5  33        0.87        0.86      1.38 o 
   2   5  33       21.16       23.70      6.58 o 
   3   5  33        0.68        0.88      2.10 o 
   0   6  33       27.05       27.15      5.89 o 
   1   6  33        4.24        3.00      1.63 o 
   2   6  33        1.29        0.35      1.76 o 
   0   7  33        0.14       -0.89      1.94 o 
   1   7  33        3.72        1.55      1.54 o 
   0   0  34        7.26        6.52      2.26 o 
   1   0  34       26.50       37.12      2.42 o 
   2   0  34        5.39        2.56      1.47 o 
   3   0  34        0.00       -0.73      3.02 o 
   4   0  34        0.75        0.27      3.89 o 
   0   1  34       43.21       41.10      2.21 o 
   1   1  34       33.20       36.66      1.78 o 
   2   1  34       43.11       52.18      4.32 o 
   3   1  34       48.00       57.52      5.63 o 
   4   1  34        5.86        2.20      2.61 o 
   0   2  34        3.36        4.18      1.96 o 
   1   2  34       34.93       48.33      1.65 o 
   2   2  34        0.74        0.74      1.04 o 
   3   2  34        8.40        2.50      1.67 o 
   4   2  34        0.37        0.03      1.64 o 
   0   3  34       27.99       29.97      2.74 o 
   1   3  34        5.29        6.29      1.47 o 
   2   3  34       12.39        3.62      2.02 o 
   3   3  34        0.10        0.40      1.69 o 
   4   3  34        2.08       -0.06      2.12 o 
   0   4  34       11.88       10.00      2.62 o 
   1   4  34        4.38        4.79      1.67 o 
   2   4  34       10.63        5.46      1.81 o 
   3   4  34       11.34        0.73      2.12 o 
   0   5  34       13.77       10.16      2.95 o 
   1   5  34       41.14       59.73      2.33 o 
   2   5  34        2.80        2.48      1.82 o 
   3   5  34        0.03       -1.57      2.83 o 
   0   6  34       15.61       20.56      6.05 o 
   1   6  34       24.90       24.26      6.88 o 
   2   6  34        5.63        1.02      1.84 o 
   0   7  34        6.63        6.64      2.52 o 
   1   0  35       16.52       16.39      2.47 o 
   2   0  35        0.13        0.67      1.26 o 
   3   0  35        1.98       -0.29      2.53 o 
   4   0  35        4.19        2.49      4.62 o 
   0   1  35       26.02       30.85      1.91 o 
   1   1  35       18.34       20.10      1.46 o 
   2   1  35       11.45        7.03      1.35 o 
   3   1  35        2.24        1.55      2.19 o 
   4   1  35        7.90        2.05      2.62 o 
   0   2  35        6.74        9.27      1.89 o 
   1   2  35       19.90       24.23      1.54 o 
   2   2  35        3.31        1.54      1.28 o 
   3   2  35        0.96        1.60      2.38 o 
   4   2  35        5.09        0.98      2.54 o 
   0   3  35        0.06        0.11      1.53 o 
   1   3  35        4.75        4.59      1.31 o 
   2   3  35        2.17        1.54      1.38 o 
   3   3  35        6.63       -0.20      1.59 o 
   0   4  35       15.13       10.21      2.96 o 
   1   4  35        0.89        0.17      0.96 o 
   2   4  35       26.53       33.48      8.30 o 
   3   4  35        0.18        0.49      2.04 o 
   0   5  35       47.45       61.26      3.63 o 
   1   5  35        2.26        0.39      1.61 o 
   2   5  35        8.03        0.15      1.65 o 
   0   6  35        6.36        3.89      2.49 o 
   1   6  35       43.07       51.41      5.39 o 
   0   0  36       88.44      104.42      4.94 o 
   1   0  36       43.98       51.76      2.87 o 
   2   0  36        3.41        2.22      1.58 o 
   3   0  36       19.63       17.90     10.72 o 
   4   0  36        5.88        3.63      3.93 o 
   0   1  36        0.37        1.61      1.69 o 
   1   1  36        2.67        3.19      1.22 o 
   2   1  36       13.42        4.62      1.58 o 
   3   1  36       11.10        4.73      2.44 o 
   4   1  36        1.18       -0.41      2.24 o 
   0   2  36        2.12        2.15      1.56 o 
   1   2  36       46.98       46.69      1.69 o 
   2   2  36        9.32        4.55      1.36 o 
   3   2  36       10.06       -0.90      2.14 o 
   0   3  36        0.27        2.34      1.82 o 
   1   3  36       11.30       10.68      1.64 o 
   2   3  36        9.90        0.31      1.62 o 
   3   3  36        1.80        1.30      1.91 o 
   0   4  36        7.66       10.66      3.08 o 
   1   4  36        7.16        4.84      1.60 o 
   2   4  36        3.58       -0.29      1.94 o 
   3   4  36        3.50        0.44      2.05 o 
   0   5  36       56.97       86.47      4.45 o 
   1   5  36        6.65        2.33      1.61 o 
   2   5  36        5.48        3.41      2.94 o 
   0   6  36        1.71        4.02      3.34 o 
   1   6  36        3.99        0.94      1.65 o 
   1   0  37       13.74       17.03      3.64 o 
   2   0  37       64.25       77.60      3.07 o 
   3   0  37       25.27       27.04     17.85 o 
   0   1  37        0.01       -0.06      1.09 o 
   1   1  37        9.03        6.80      1.46 o 
   2   1  37       23.38        1.33      1.91 o 
   3   1  37        1.03        0.12      1.68 o 
   0   2  37       36.12       50.00      2.51 o 
   1   2  37        3.13        1.73      1.16 o 
   2   2  37        2.73        0.26      1.01 o 
   3   2  37       27.09        2.24      3.83 o 
   0   3  37        4.56        4.81      1.88 o 
   1   3  37       16.10       12.50      1.74 o 
   2   3  37        1.42        0.46      1.72 o 
   3   3  37        0.03       -0.44      2.69 o 
   0   4  37        6.41        9.82      2.50 o 
   1   4  37       12.37        6.33      2.08 o 
   2   4  37        2.03        0.16      1.93 o 
   0   5  37       26.10       34.84      7.73 o 
   1   5  37        0.73        1.55      1.67 o 
   2   5  37        2.96        1.39      2.47 o 
   0   6  37        1.85        3.61      2.80 o 
   0   0  38        0.00       -1.02      2.51 o 
   1   0  38        0.16        0.07      1.29 o 
   2   0  38        6.10        2.70      1.72 o 
   3   0  38        0.01        1.11      3.11 o 
   0   1  38       78.61       94.52      3.84 o 
   1   1  38       16.48       10.54      2.58 o 
   2   1  38       22.17       26.53      5.98 o 
   3   1  38        6.61       -0.52      2.20 o 
   0   2  38        5.27        7.63      2.01 o 
   1   2  38        3.36        3.23      1.13 o 
   2   2  38       23.20        4.88      2.66 o 
   3   2  38        1.65       -0.07      1.85 o 
   0   3  38       17.57       16.05      2.82 o 
   1   3  38       15.70       11.49      2.05 o 
   2   3  38        1.81       -0.11      1.70 o 
   3   3  38        0.27        0.04      2.18 o 
   0   4  38        4.13        4.94      2.64 o 
   1   4  38       32.14       46.20      6.28 o 
   2   4  38        1.47        0.65      2.48 o 
   0   5  38        0.03        2.12      2.62 o 
   1   5  38        3.51        1.22      1.77 o 
   1   0  39        0.46        1.01      1.64 o 
   2   0  39        0.00        0.53      1.60 o 
   3   0  39        7.90        1.69      3.38 o 
   0   1  39        0.00        0.96      1.60 o 
   1   1  39        4.49        3.36      1.66 o 
   2   1  39        4.26        1.87      2.15 o 
   3   1  39        0.50        0.21      1.94 o 
   0   2  39        5.40        5.82      2.01 o 
   1   2  39        3.99        2.02      1.49 o 
   2   2  39        3.19        1.76      1.97 o 
   3   2  39        0.22       -0.19      2.30 o 
   0   3  39       10.74       10.88      2.58 o 
   1   3  39        2.17        1.84      1.56 o 
   2   3  39        9.02        1.13      2.02 o 
   0   4  39        0.21        0.35      2.07 o 
   1   4  39       12.56        3.24      1.72 o 
   2   4  39        3.23       -1.20      2.55 o 
   0   5  39        7.88        9.51      3.16 o 
   0   0  40        8.32        9.20      4.17 o 
   1   0  40        3.45        0.67      1.84 o 
   2   0  40        3.16       -0.07      3.34 o 
   3   0  40       52.45       82.89      6.48 o 
   0   1  40        0.73        1.09      1.67 o 
   1   1  40       30.40       47.55      2.22 o 
   2   1  40        0.72        1.14      1.72 o 
   0   2  40        0.43        0.92      1.83 o 
   1   2  40        4.56        1.13      1.44 o 
   2   2  40        5.98        1.98      1.90 o 
   0   3  40       19.96       21.24      5.97 o 
   1   3  40        6.45        3.39      1.87 o 
   2   3  40        5.68        0.51      1.80 o 
   0   4  40        0.16        1.32      2.04 o 
   1   4  40        4.74        2.60      1.97 o 
   1   0  41        1.84        1.36      2.09 o 
   2   0  41       45.15       73.78      5.27 o 
   0   1  41       17.93       13.62      4.05 o 
   1   1  41       11.60        8.00      2.63 o 
   2   1  41        3.66        1.32      1.93 o 
   0   2  41        9.30        4.32      1.86 o 
   1   2  41       20.62       14.50      3.78 o 
   2   2  41        3.34        0.63      1.77 o 
   0   3  41        6.60        4.13      2.09 o 
   1   3  41        8.82        4.40      2.02 o 
   0   4  41        2.93        2.47      2.33 o 
   0   0  42       35.95       62.39      5.27 o 
   1   0  42        5.65        4.24      2.47 o 
   2   0  42        9.94        0.03      2.27 o 
   0   1  42       11.19        4.02      3.46 o 
   1   1  42        9.11        3.63      1.75 o 
   2   1  42       11.45        0.98      2.47 o 
   0   2  42       23.47       44.68      3.55 o 
   1   2  42        7.65        3.87      1.57 o 
   0   3  42        0.03        1.80      2.17 o 
   1   3  42        4.19        3.75      1.69 o 
   1   0  43        1.98        0.96      2.33 o 
   0   1  43       10.85        9.01      5.00 o 
   1   1  43        0.29        1.20      1.42 o 
   0   2  43        5.03        6.02      2.69 o 
   1   2  43        1.94        2.48      3.12 o 
   0   0  44       21.63       30.58      4.94 o 
                                                 
